# Supplementary material for: Recovery of complete genomes and non-chromosomal replicons from activated sludge enrichment microbial communities with long read metagenome sequencing
Source: NPJ Biofilms Microbiomes. 2021 Mar 16;7:23. doi: 10.1038/s41522-021-00196-6 (PMC7966762; doi:10.1038/s41522-021-00196-6)
Supplement: Supplementary file 5 — Supplementary Data 4 [file 41522_2021_196_MOESM5_ESM.xlsx]

## Sheet: Sheet1
Supplementary Data 4: Comparison of whole-genome taxonomic annotation from GTDB with 16S-SSU rRNA gene annotation for recovered genomes
Putative genome	GTDB annotation	16S-SILVA	Conserved at level	Per genome
PAO1-tig00000001	d__Bacteria;p__Proteobacteria;c__Gammaproteobacteria;o__Burkholderiales;f__Rhodocyclaceae;g__Accumulibacter;s__Accumulibacter sp000584975	Bacteria;Proteobacteria;Gammaproteobacteria;Betaproteobacteriales;Rhodocyclaceae;Candidatus Accumulibacter;	Genus	Genus
		Bacteria;Proteobacteria;Gammaproteobacteria;Betaproteobacteriales;Rhodocyclaceae;Candidatus Accumulibacter;	Genus
PAO1-tig00000003	d__Bacteria;p__Bacteroidota;c__Bacteroidia;o__Chitinophagales;f__Chitinophagaceae;g__OLB11;s__	Bacteria;Bacteroidetes;Bacteroidia;Chitinophagales;Chitinophagaceae;uncultured;	Family	Family
PAO1-tig00000117	d__Bacteria;p__Proteobacteria;c__Gammaproteobacteria;o__UBA6002;f__UBA6002;g__;s__	Bacteria;Proteobacteria;Gammaproteobacteria;Coxiellales;Coxiellaceae;Coxiella;	Class	Class
PAO1-tig00026549	d__Bacteria;p__Proteobacteria;c__Alphaproteobacteria;o__Rhodospirillales_A;f__2-12-FULL-67-15;g__;s__	Bacteria;Proteobacteria;Alphaproteobacteria;Rhodospirillales;Rhodopirillaceae;Defluviicoccus;	Order	Order
PAO1-tig00026557	d__Bacteria;p__Verrucomicrobiota_A;c__Chlamydiia;o__Parachlamydiales;f__Parachlamydiaceae;g__;s__	Bacteria;Chlamydiae;Chlamydiae;Chlamydiales;Parachlamydiaceae;	Family	Family
		Bacteria;Chlamydiae;Chlamydiae;Chlamydiales;Parachlamydiaceae;	Family
PAO1-tig00026560	d__Bacteria;p__Bacteroidota;c__Bacteroidia;o__Cytophagales;f__Cyclobacteriaceae;g__ELB16-189;s__	Bacteria;Bacteroidetes;Bacteroidia;Cytophagales;Microscillaceae;OLB12;	Order	Order
		Bacteria;Bacteroidetes;Bacteroidia;Cytophagales;Microscillaceae;OLB12;	Order
PAO1-tig00198536	d__Bacteria;p__Bacteroidota;c__Bacteroidia;o__Chitinophagales;f__Saprospiraceae;g__OLB8;s__OLB8 sp001567405	Bacteria;Bacteroidetes;Bacteroidia;Chitinophagales;Saprospiraceae;OLB8;	Genus	Genus
		Bacteria;Bacteroidetes;Bacteroidia;Chitinophagales;Saprospiraceae;OLB8;	Genus
PAO2-tig00000001	d__Bacteria;p__Proteobacteria;c__Gammaproteobacteria;o__Burkholderiales;f__Rhodocyclaceae;g__Accumulibacter;s__	Bacteria;Proteobacteria;Gammaproteobacteria;Betaproteobacteriales;Rhodocyclaceae;Candidatus Accumulibacter;	Genus	Genus
		Bacteria;Proteobacteria;Gammaproteobacteria;Betaproteobacteriales;Rhodocyclaceae;Candidatus Accumulibacter;	Genus
PAO2-tig00000013	d__Bacteria;p__Proteobacteria;c__Gammaproteobacteria;o__Burkholderiales;f__Rhodocyclaceae;g__Dechloromonas;s__	Bacteria;Proteobacteria;Gammaproteobacteria;Betaproteobacteriales;Rhodocyclaceae;Dechloromonas;	Genus	Genus
		Bacteria;Proteobacteria;Gammaproteobacteria;Betaproteobacteriales;Rhodocyclaceae;Dechloromonas;	Genus
PAO3A-tig00000003	d__Bacteria;p__Actinobacteriota;c__Actinobacteria;o__Propionibacteriales;f__Propionibacteriaceae;g__Micropruina;s__	Bacteria;Actinobacteria;Actinobacteria;Propionibacteriales;Propionibacteriaceae;	Family	Family
PAO3A-tig00000011	d__Bacteria;p__Proteobacteria;c__Gammaproteobacteria;o__Competibacterales;f__Competibacteraceae;g__Contendobacter;s__	Bacteria;Proteobacteria;Gammaproteobacteria;Competibacterales;Competibacteraceae;Candidatus Competibacter;	Family	Family
		Bacteria;Proteobacteria;Gammaproteobacteria;Competibacterales;Competibacteraceae;Candidatus Competibacter;	Family
		Bacteria;Proteobacteria;Gammaproteobacteria;Competibacterales;Competibacteraceae;Candidatus Competibacter;	Family
PAO3A-tig00000024	d__Bacteria;p__Proteobacteria;c__Alphaproteobacteria;o__Caulobacterales;f__Caulobacteraceae;g__Brevundimonas;s__Brevundimonas sp002426005	Bacteria;Proteobacteria;Alphaproteobacteria;Caulobacterales;Caulobacteraceae;Brevundimonas;	Genus	Genus
PAO3A-tig00000209	d__Bacteria;p__Actinobacteriota;c__Actinobacteria;o__Propionibacteriales;f__Nocardioidaceae;g__;s__	Bacteria;Actinobacteria;Actinobacteria;Propionibacteriales;Nocardioidaceae;Nocardioides;	Family	Family
PAO3A-tig00018026	d__Bacteria;p__Chloroflexota;c__Anaerolineae;o__;f__;g__;s__	Bacteria;Chloroflexi;Anaerolineae;	Class	Class
PAO3A-tig00139797	d__Bacteria;p__Proteobacteria;c__Gammaproteobacteria;o__Burkholderiales;f__Hydrogenophilaceae;g__Thiobacillus;s__Thiobacillus sp001899305	Bacteria;Proteobacteria;Gammaproteobacteria;Betaproteobacteriales;Hydrogenophilaceae;Thiobacillus;	Genus	Genus
		Bacteria;Proteobacteria;Gammaproteobacteria;Betaproteobacteriales;Hydrogenophilaceae;Thiobacillus;	Genus
PAO3B-tig00000024	d__Bacteria;p__Proteobacteria;c__Gammaproteobacteria;o__Burkholderiales;f__Burkholderiaceae;g__;s__	Bacteria;Proteobacteria;Gammaproteobacteria;Betaproteobacteriales;Burkholderiaceae;	Family	Family
		Bacteria;Proteobacteria;Gammaproteobacteria;Betaproteobacteriales;Burkholderiaceae;	Family
PAO3B-tig00000027	d__Bacteria;p__Proteobacteria;c__Alphaproteobacteria;o__Rhizobiales;f__Beijerinckiaceae;g__Rhodoblastus;s__	Bacteria;Proteobacteria;Alphaproteobacteria;Rhizobiales;Beijerinckiaceae;uncultured;	Family	Family
PAO4-tig00000001	d__Bacteria;p__Proteobacteria;c__Gammaproteobacteria;o__Xanthomonadales;f__Xanthomonadaceae;g__Pseudoxanthomonas_A;s__	Bacteria;Proteobacteria;Gammaproteobacteria;Xanthomonadales;Xanthomonadaceae;Pseudoxanthomonas;	Genus	Genus
		Bacteria;Proteobacteria;Gammaproteobacteria;Xanthomonadales;Xanthomonadaceae;Pseudoxanthomonas;	Genus
PAO4-tig00000030	d__Bacteria;p__Proteobacteria;c__Gammaproteobacteria;o__Thiotrichales;f__Thiotrichaceae;g__Thiothrix;s__	Bacteria;Proteobacteria;Gammaproteobacteria;Thiotrichales;Thiotrichaceae;Thiothrix;	Genus	Genus
		Bacteria;Proteobacteria;Gammaproteobacteria;Thiotrichales;Thiotrichaceae;Thiothrix;	Genus
PAO4-tig00000046	d__Bacteria;p__Proteobacteria;c__Gammaproteobacteria;o__Burkholderiales;f__Rhodocyclaceae;g__Dechloromonas;s__	Bacteria;Proteobacteria;Gammaproteobacteria;Betaproteobacteriales;Rhodocyclaceae;Dechloromonas;	Genus	Genus
		Bacteria;Proteobacteria;Gammaproteobacteria;Betaproteobacteriales;Rhodocyclaceae;Dechloromonas;	Genus
PAO4-tig00000079	d__Bacteria;p__Firmicutes;c__Bacilli;o__Exiguobacterales;f__Exiguobacteraceae;g__Exiguobacterium;s__Exiguobacterium profundum	Bacteria;Firmicutes;Bacilli;Bacillales;Family XII;Exiguobacterium;	Genus	Genus
		Bacteria;Firmicutes;Bacilli;Bacillales;Family XII;Exiguobacterium;	Genus
		Bacteria;Firmicutes;Bacilli;Bacillales;Family XII;Exiguobacterium;	Genus
		Bacteria;Firmicutes;Bacilli;Bacillales;Family XII;Exiguobacterium;	Genus
		Bacteria;Firmicutes;Bacilli;Bacillales;Family XII;Exiguobacterium;	Genus
		Bacteria;Firmicutes;Bacilli;Bacillales;Family XII;Exiguobacterium;	Genus
		Bacteria;Firmicutes;Bacilli;Bacillales;Family XII;Exiguobacterium;	Genus
		Bacteria;Firmicutes;Bacilli;Bacillales;Family XII;Exiguobacterium;	Genus
		Bacteria;Firmicutes;Bacilli;Bacillales;Family XII;Exiguobacterium;	Genus
PAO4-tig00000228	d__Bacteria;p__Proteobacteria;c__Alphaproteobacteria;o__Rhodobacterales;f__Rhodobacteraceae;g__UBA1943;s__	Bacteria;Proteobacteria;Alphaproteobacteria;Rhodobacterales;Rhodobacteraceae;Rhodobacter;	Family	Family
		Bacteria;Proteobacteria;Alphaproteobacteria;Rhodobacterales;Rhodobacteraceae;Rhodobacter;	Family
