# Supplementary material for: Recovery of complete genomes and non-chromosomal replicons from activated sludge enrichment microbial communities with long read metagenome sequencing
Source: NPJ Biofilms Microbiomes. 2021 Mar 16;7:23. doi: 10.1038/s41522-021-00196-6 (PMC7966762; doi:10.1038/s41522-021-00196-6)
Supplement: Supplementary file 6 — Supplementary Data 5 [file 41522_2021_196_MOESM6_ESM.xlsx]

## Sheet: Sheet1
Supplementary Data 5: Annotation results for 96 short circular LRAC sequences <1Mbp in length (columns E-F from Prokka; G-P from KEGG annotations; Q-AB from CheckV)
Tag	contig_id	contig_length	putative classification	rRNA.col	tRNA.col	T4SS	repC	parA	parB	CRISPR.related	terminase	capsid	DNA.polymerase.bacteriophage.type	holin.like	prophage.related	genome_copies	gene_count	viral_genes	host_genes	checkv_quality	miuvig_quality	completeness	completeness_method	contamination	provirus	termini	warnings
PAO4	tig00000333	848000	Patescibacteria (phylum)	3	46	0	0	1	1	0	0	0	0	0	0	1	972	5	497	Medium-quality	Genome-fragment	68.0 - 71.0	HMM-based	0	No		'microbial genes > viral genes'
PAO3A	tig00000268	567566	Chromid	3	8	0	0	2	1	0	1	0	0	2	0	1	538	9	354	High-quality	High-quality	100.0 - 100.0	HMM-based	0	No		'microbial genes > viral genes'
PAO3A	tig00139396	482697	Plasmid	0	2	0	0	1	2	8	0	0	0	0	0	1	417	0	254	Not-determined	Genome-fragment	NA	NA	0	No		'no viral genes detected'
PAO3B	tig00022223	443587	Plasmid	0	1	0	0	2	5	0	0	0	0	0	0	1	412	0	299	Not-determined	Genome-fragment	NA	NA	0	No		'no viral genes detected'
PAO2	tig00000082	379381	Virus	0	0	0	0	3	1	0	0	0	0	0	1	1	375	3	132	High-quality	High-quality	100.0 - 100.0	HMM-based	0	No		'microbial genes > viral genes'
PAO2	tig00000073	367641	Plasmid	0	0	0	0	1	1	4	0	0	0	0	0	1	314	0	190	Not-determined	Genome-fragment	NA	NA	0	No		'no viral genes detected'
PAO3A	tig00000515	320808	Plasmid	0	0	0	0	1	0	7	0	0	0	0	0	1	312	0	131	Not-determined	Genome-fragment	NA	NA	0	No		'no viral genes detected'
PAO3B	tig00001099	312581	Plasmid	0	0	0	0	1	0	7	0	0	0	0	0	1	317	0	131	Not-determined	Genome-fragment	NA	NA	0	No		'no viral genes detected'
PAO3A	tig00000558	297331	Virus	0	2	0	2	2	2	0	0	0	0	0	0	1	258	1	179	High-quality	High-quality	100.0 - 100.0	HMM-based	0	No		'microbial genes > viral genes'
PAO3A	tig00000504	253145	Virus	0	4	0	0	0	0	0	0	0	0	0	0	1.02	323	109	2	High-quality	High-quality	93.8	AAI-based	0	No
PAO2	tig00000098	251955	Prophage	0	0	0	0	1	1	0	0	0	0	0	0	1	283	3	49	Low-quality	Genome-fragment	9.0 - 42.0	HMM-based	93.89	Yes		'microbial genes > viral genes'
PAO3A	tig00018045	247562	Plasmid	0	0	0	1	2	2	8	0	0	0	0	0	1	222	0	121	Not-determined	Genome-fragment	NA	NA	0	No		'no viral genes detected'
PAO3B	tig00001295	223524	Chromid	3	3	0	1	1	1	6	0	0	0	0	0	1	195	0	128	Not-determined	Genome-fragment	NA	NA	0	No		'no viral genes detected'
PAO3B	tig00001520	200916	Virus	0	0	0	0	1	1	0	0	0	0	0	0	1	169	1	108	High-quality	High-quality	100.0 - 100.0	HMM-based	0	No		'microbial genes > viral genes'
PAO3A	tig00000690	184938	Virus	0	0	0	0	1	1	0	0	0	0	0	0	1	203	2	66	High-quality	High-quality	100.0 - 100.0	HMM-based	0	No		'microbial genes > viral genes'
PAO3B	tig00001389	181046	Virus	0	0	0	0	1	1	0	0	0	0	0	0	1	190	2	61	High-quality	High-quality	100.0 - 100.0	HMM-based	0	No		'microbial genes > viral genes'
PAO1	tig00000687	174907	Plasmid	0	0	0	0	1	1	17	0	0	0	0	0	1	140	0	74	Not-determined	Genome-fragment	NA	NA	0	No		'no viral genes detected'
PAO1	tig00000829	142775	Plasmid	0	0	0	0	1	0	0	0	0	0	0	0	1	152	0	34	Not-determined	Genome-fragment	NA	NA	0	No		'no viral genes detected'
PAO3A	tig00000905	139065	Plasmid	0	0	0	0	1	0	0	0	0	0	0	0	1	148	0	34	Not-determined	Genome-fragment	NA	NA	0	No		'no viral genes detected'
PAO4	tig00000520	135327	Conjugative plasmid	0	0	12	1	2	1	0	0	0	0	0	0	1	150	2	76	Medium-quality	Genome-fragment	65.0 - 100.0	HMM-based	0	No		'microbial genes > viral genes'
PAO4	tig00000570	133429	Plasmid	0	0	0	1	2	1	0	0	0	0	0	0	1	140	2	89	Low-quality	Genome-fragment	38.0 - 100.0	HMM-based	0	No		'microbial genes > viral genes'
PAO3A	tig00001281	113147	Virus	0	0	0	0	3	0	0	1	0	0	0	0	1	134	4	12	High-quality	High-quality	100.0 - 100.0	HMM-based	0	No		'microbial genes > viral genes'
PAO3A	tig00001168	112745	Virus	0	0	0	0	1	1	0	0	0	0	0	0	1	99	1	31	High-quality	High-quality	100.0 - 100.0	HMM-based	0	No		'microbial genes > viral genes'
PAO4	tig00018000	107926	Virus	0	1	0	0	0	0	0	1	1	0	0	0	1	124	26	8	High-quality	High-quality	100	AAI-based	0	No		'contig 1.82x length of matched reference'
PAO3B	tig00002163	106764	Virus	0	0	0	0	1	0	0	1	0	0	0	0	1	129	3	15	High-quality	High-quality	100.0 - 100.0	HMM-based	0	No		'microbial genes > viral genes'
PAO1	tig00000963	106109	Prophage	0	0	0	0	1	0	0	0	0	0	0	0	1	131	29	29	High-quality	High-quality	100	AAI-based	44.27	Yes		'>1 viral region detected'; 'contig 1.42x length of matched reference'
PAO3B	tig00002164	104425	Virus	0	0	0	0	0	0	0	0	0	0	0	0	1	214	9	1	High-quality	High-quality	100.0 - 100.0	HMM-based	0	No
PAO3B	tig00001883	99972	Plasmid	0	0	0	1	1	1	0	0	0	0	0	0	1	102	0	63	Not-determined	Genome-fragment	NA	NA	0	No		'no viral genes detected'
PAO3B	tig00002437	92189	Prophage	0	0	1	0	1	2	0	0	0	0	0	0	1	95	3	15	Low-quality	Genome-fragment	20.0 - 77.0	HMM-based	65.47	Yes		'microbial genes > viral genes'
PAO1	tig00026551	90456	Virus	0	0	0	0	0	0	0	1	1	0	0	0	1	98	25	13	High-quality	High-quality	100	AAI-based	0	No		'contig 1.63x length of matched reference'
PAO2	tig00000218	83866	Virus	0	3	0	0	0	0	0	1	0	0	0	0	1	158	18	0	High-quality	High-quality	100.0 - 100.0	HMM-based	0	No
PAO4	tig00000681	83794	Conjugative plasmid	0	0	1	0	1	0	0	0	0	0	0	0	1	97	9	6	Medium-quality	Genome-fragment	53.0 - 54.0	HMM-based	0	No
PAO2	tig00000106	83091	Plasmid	0	0	0	0	0	0	0	0	0	0	0	0	1	102	14	17	High-quality	High-quality	100.0 - 100.0	HMM-based	0	No		'microbial genes > viral genes'
PAO3B	tig00022405	82296	Virus	0	0	0	0	0	0	0	0	0	0	0	0	1	119	32	1	High-quality	High-quality	100	AAI-based	0	No		'contig 1.59x length of matched reference'
PAO3A	tig00001669	78310	Conjugative plasmid	0	0	1	0	1	1	0	0	0	0	0	1	1	101	0	6	Not-determined	Genome-fragment	NA	NA	0	No		'no viral genes detected'
PAO4	tig00000728	78164	Conjugative plasmid	0	0	1	0	2	0	1	0	0	0	0	0	1	82	0	9	Not-determined	Genome-fragment	NA	NA	0	No		'no viral genes detected'
PAO3A	tig00018274	76573	Virus	0	0	0	0	1	1	3	0	0	0	0	0	1	80	1	13	High-quality	High-quality	100.0 - 100.0	HMM-based	0	No		'microbial genes > viral genes'
PAO3A	tig00001474	75811	Virus	0	0	0	0	0	0	0	1	0	0	0	0	1	119	16	0	High-quality	High-quality	100.0 - 100.0	HMM-based	0	No
PAO3B	tig00002491	73368	Virus	0	0	0	0	2	2	0	0	0	0	0	0	1	91	1	11	High-quality	High-quality	90.0 - 100.0	HMM-based	0	No		'microbial genes > viral genes'
PAO3B	tig00003097	71501	Virus	0	0	1	0	2	0	0	0	0	0	0	2	1	93	0	12	High-quality	High-quality	95.56	AAI-based	0	No		'no viral genes detected'
PAO3B	tig00002494	70385	Virus	0	0	0	0	0	0	0	1	0	0	0	0	1	116	12	0	High-quality	High-quality	100.0 - 100.0	HMM-based	0	No
PAO3B	tig00000655	68492	Plasmid	0	0	0	0	0	0	0	0	0	0	0	0	1	106	5	0	Medium-quality	Genome-fragment	55.0 - 100.0	HMM-based	0	No
PAO3B	tig00003281	68424	Virus	0	0	0	0	0	0	0	1	0	0	0	0	1.09	104	16	0	High-quality	High-quality	100.0 - 100.0	HMM-based	0	No
PAO1	tig00198615	68237	Virus	0	3	0	0	0	0	0	3	0	0	0	0	1	96	23	0	High-quality	High-quality	94.0 - 100.0	HMM-based	0	No
PAO3A	tig00001513	68052	Virus	0	0	0	0	0	0	0	1	0	0	0	0	1	124	11	0	High-quality	High-quality	100.0 - 100.0	HMM-based	0	No
PAO4	tig00000833	67326	Conjugative plasmid	0	1	19	0	2	0	0	0	0	0	0	1	1	83	0	27	Not-determined	Genome-fragment	NA	NA	0	No		'no viral genes detected'
PAO3B	tig00002495	67315	Virus	0	0	0	0	0	0	0	0	0	0	0	0	1	96	20	2	High-quality	High-quality	100.0 - 100.0	HMM-based	0	No
PAO1	tig00001636	66132	Plasmid	0	0	0	0	2	2	0	0	0	0	0	1	1	67	0	22	Not-determined	Genome-fragment	NA	NA	0	No		'no viral genes detected'
PAO1	tig00002251	65811	Virus	0	0	0	0	0	0	0	0	0	0	0	2	1	95	21	0	High-quality	High-quality	100	AAI-based	0	No		'contig 1.52x length of matched reference'
PAO1	tig00001346	64866	Virus	0	0	0	0	1	0	0	0	0	0	0	1	1.06	60	1	16	High-quality	High-quality	100.0 - 100.0	HMM-based	0	No		'microbial genes > viral genes'
PAO3B	tig00003098	62360	Plasmid	0	0	0	0	0	1	0	0	0	0	0	0	1	85	5	1	Medium-quality	Genome-fragment	66.0 - 100.0	HMM-based	0	No
PAO3A	tig00001475	61939	Virus	0	0	0	0	0	2	0	1	0	0	0	0	1	118	5	0	High-quality	High-quality	100.0 - 100.0	HMM-based	0	No
PAO1	tig00001253	61835	Plasmid	0	0	0	0	2	0	0	0	0	0	0	4	1	71	1	12	Medium-quality	Genome-fragment	55.03	AAI-based	0	No		'microbial genes > viral genes'
PAO2	tig00000255	60510	Virus	0	0	0	0	0	0	0	1	1	1	0	0	1	74	33	0	High-quality	High-quality	100	AAI-based	0	No
PAO3A	tig00001457	59437	Virus	0	0	0	0	0	0	0	1	1	0	0	0	1	53	12	8	High-quality	High-quality	94.0 - 100.0	HMM-based	0	No
PAO3A	tig00001744	57653	Virus	0	0	0	0	0	0	0	0	0	0	0	0	1	85	10	0	High-quality	High-quality	91.0 - 100.0	HMM-based	0	No
PAO2	tig00002348	57612	Plasmid	0	0	0	0	0	0	0	0	0	0	0	0	1	93	1	0	Medium-quality	Genome-fragment	75.0 - 100.0	HMM-based	0	No
PAO3A	tig00001962	56735	Plasmid	0	0	0	0	0	1	0	0	0	0	0	0	1	101	7	0	Medium-quality	Genome-fragment	79.0 - 100.0	HMM-based	0	No
PAO4	tig00000692	56286	Plasmid	0	0	0	0	0	0	0	0	0	0	0	0	1	93	20	0	Medium-quality	Genome-fragment	85.0 - 100.0	HMM-based	0	No
PAO1	tig00001805	55289	Virus	0	1	0	0	0	0	0	1	0	0	0	0	1	93	15	0	High-quality	High-quality	97.0 - 100.0	HMM-based	0	No
PAO4	tig00000706	54242	Virus	0	0	0	0	0	0	0	0	0	0	0	0	1	97	26	0	High-quality	High-quality	96.87	AAI-based	0	No
PAO4	tig00000986	53702	Plasmid	0	0	0	0	2	1	0	0	0	0	0	0	1	57	0	16	Not-determined	Genome-fragment	NA	NA	0	No		'no viral genes detected'
PAO3A	tig00001736	51798	Plasmid	0	1	0	0	0	0	0	0	0	0	0	0	1	93	5	0	Medium-quality	Genome-fragment	72.0 - 100.0	HMM-based	0	No
PAO1	tig00002417	51208	Virus	0	2	0	0	0	0	0	0	0	0	0	0	1	91	8	0	High-quality	High-quality	100	AAI-based	0	No
PAO3B	tig00002707	50579	Virus	0	2	0	0	0	0	0	0	0	0	0	0	1	73	6	1	High-quality	High-quality	94.0 - 100.0	HMM-based	0	No
PAO4	tig00000811	48744	Conjugative plasmid	0	0	6	0	1	0	0	0	0	0	0	0	1	60	0	8	Not-determined	Genome-fragment	NA	NA	0	No		'no viral genes detected'
PAO3B	tig00003055	46811	Virus	0	0	0	0	0	0	0	0	0	0	0	0	1	43	0	5	High-quality	High-quality	100	AAI-based	0	No		'no viral genes detected'
PAO3A	tig00002252	46509	Conjugative plasmid	0	0	4	0	2	0	0	0	0	0	0	0	1.09	63	0	22	Low-quality	Genome-fragment	46.66	AAI-based	0	No		'no viral genes detected'
PAO3B	tig00158188	45958	Virus	0	2	0	0	0	0	0	0	0	2	0	0	1	56	18	0	High-quality	High-quality	100	AAI-based	0	No
PAO1	tig00002428	45548	Virus	0	0	0	0	0	0	0	0	0	0	0	0	1	65	7	0	High-quality	High-quality	100	AAI-based	0	No		'contig 1.21x length of matched reference'
PAO2	tig00000171	44357	Plasmid	0	0	0	0	0	0	0	0	0	0	0	0	1	49	19	0	Medium-quality	Genome-fragment	83.19	AAI-based	0	No
PAO2	tig00000156	44026	Plasmid	0	0	0	0	0	0	0	0	0	0	0	0	1	59	3	7	Medium-quality	Genome-fragment	64.0 - 100.0	HMM-based	0	No		'microbial genes > viral genes'
PAO3B	tig00003690	43881	Virus	0	0	0	0	0	0	0	0	0	0	0	0	1	55	12	0	High-quality	High-quality	100	AAI-based	0	No
PAO3B	tig00003193	42910	Plasmid	0	0	0	0	2	0	0	0	0	0	0	0	1	52	0	2	Not-determined	Genome-fragment	NA	NA	0	No		'no viral genes detected'
PAO3B	tig00003466	42540	Virus	0	0	0	0	0	0	0	0	0	0	0	0	1	63	1	1	High-quality	High-quality	96.28	AAI-based	0	No
PAO3A	tig00001808	42112	Plasmid	0	0	0	0	1	0	0	0	0	0	0	0	1	60	0	3	Not-determined	Genome-fragment	NA	NA	0	No		'no viral genes detected'
PAO4	tig00000937	41897	Plasmid	0	0	0	0	0	0	0	0	0	0	0	0	1	55	0	5	Not-determined	Genome-fragment	NA	NA	0	No		'no viral genes detected'
PAO3A	tig00001878	41398	Plasmid	0	0	0	0	0	0	0	0	0	0	0	0	1	59	0	1	Not-determined	Genome-fragment	NA	NA	0	No		'no viral genes detected'
PAO3B	tig00158345	37397	Conjugative plasmid	0	0	4	0	1	0	0	0	0	0	0	0	1.1	56	0	19	Not-determined	Genome-fragment	NA	NA	0	No		'no viral genes detected'
PAO3B	tig00003462	37394	Plasmid	0	0	0	0	1	0	0	0	0	0	0	0	1	50	1	12	Low-quality	Genome-fragment	48.0 - 100.0	HMM-based	0	No		'microbial genes > viral genes'
PAO3A	tig00002251	35378	Plasmid	0	0	0	0	1	0	0	0	0	0	0	0	1	40	1	8	Low-quality	Genome-fragment	46.0 - 100.0	HMM-based	0	No		'microbial genes > viral genes'
PAO3B	tig00004282	34322	Conjugative plasmid	0	0	2	0	4	0	0	0	0	0	0	0	1	53	0	6	Not-determined	Genome-fragment	NA	NA	0	No		'no viral genes detected'
PAO3B	tig00003928	31437	Plasmid	0	0	0	0	0	0	0	0	0	0	0	1	1	56	1	4	Low-quality	Genome-fragment	21.0 - 79.0	HMM-based	0	No		'microbial genes > viral genes'
PAO3B	tig00004741	28155	Plasmid	0	0	0	0	0	0	0	0	0	0	0	0	1	36	0	0	Not-determined	Genome-fragment	NA	NA	0	No		'no viral genes detected'
PAO3A	tig00002462	27748	Conjugative plasmid	0	0	1	0	2	0	0	0	0	0	0	0	1	36	0	9	Not-determined	Genome-fragment	NA	NA	0	No		'no viral genes detected'
PAO3B	tig00005183	25928	Plasmid	0	0	0	0	0	0	0	0	0	0	0	0	1	40	0	2	Not-determined	Genome-fragment	NA	NA	0	No		'no viral genes detected'
PAO3B	tig00158310	21953	Plasmid	0	0	0	0	0	0	0	0	0	0	0	0	1	45	1	1	Low-quality	Genome-fragment	36.88	AAI-based	0	No
PAO3B	tig00003686	21740	Plasmid	0	0	0	0	0	0	0	0	0	0	0	0	1	29	0	0	Not-determined	Genome-fragment	NA	NA	0	No		'no viral genes detected'
PAO3B	tig00004648	21681	Plasmid	0	0	0	0	1	0	0	0	0	0	0	0	1	31	1	1	Low-quality	Genome-fragment	26.0 - 60.0	HMM-based	0	No
PAO3B	tig00004252	21089	Plasmid	0	0	0	0	0	0	0	0	0	0	0	0	1	19	0	0	Low-quality	Genome-fragment	47.77	AAI-based	0	No		'no viral genes detected'
PAO3B	tig00004543	17821	Plasmid	0	0	0	0	0	0	0	0	0	0	0	0	1	27	1	0	Low-quality	Genome-fragment	24.0 - 59.0	HMM-based	0	No
PAO3B	tig00006102	15354	Plasmid	0	0	0	0	0	0	0	0	0	0	0	0	1	22	0	0	Not-determined	Genome-fragment	NA	NA	0	No		'no viral genes detected'
PAO2	tig00000125	10999	Artefact or fragment	0	0	0	0	0	0	0	0	0	0	0	0	1	26	0	0	Not-determined	Genome-fragment	NA	NA	0	No		'no viral genes detected'
PAO2	tig00000115	5777	Artefact or fragment	0	0	0	0	0	0	0	0	0	0	0	0	1.25	10	0	0	Not-determined	Genome-fragment	NA	NA	0	No		'no viral genes detected'; '1.25 genome copies may indicate assembly artifact'
PAO2	tig00000067	4813	Artefact or fragment	0	0	0	0	0	0	0	0	0	0	0	0	1.5	6	0	0	Medium-quality	Genome-fragment	64.3	AAI-based	0	No		'no viral genes detected'; '1.5 genome copies may indicate assembly artifact'
PAO2	tig00000097	3765	Artefact or fragment	0	0	0	0	0	0	0	0	0	0	0	0	1.35	7	0	0	Not-determined	Genome-fragment	NA	NA	0	No		'no viral genes detected'; '1.35 genome copies may indicate assembly artifact'
		Type	Count
		Artefact or fragment	4
		Plasmid	38
		Conjugative plasmid	10
		Virus	38
		Prophage	3
		Artefactually circularised genome fragment	0
		Patescibacteria (phylum)	1
