# Supplementary material for: Recovery of complete genomes and non-chromosomal replicons from activated sludge enrichment microbial communities with long read metagenome sequencing
Source: NPJ Biofilms Microbiomes. 2021 Mar 16;7:23. doi: 10.1038/s41522-021-00196-6 (PMC7966762; doi:10.1038/s41522-021-00196-6)
Supplement: Supplementary file 7 — Supplementary Data 6 [file 41522_2021_196_MOESM7_ESM.xlsx]

## Sheet: Sheet2
Supplementary Table 6: BlastN results of circular sequences <1Mbp mapped to RefSeq plasmid database (highest 'qcovs' per query is shown)
qseqid	qlen	sseqid	slen	pident	length	mismatch	gapopen	qstart	qend	sstart	send	evalue	bitscore	qcovs
tig00000687	174907	NC_008758.1_Polaromonas_naphthalenivorans_CJ2_plasmid_pPNAP02_complete_sequence	190172	69.965	2001	488	91	41637	43573	85390	83439	2.47e-69	276	1
tig00000829	142775	NZ_CP007047.1_Rhizobium_leguminosarum_bv._trifolii_WSM1689_plasmid_complete_sequence	518052	74.175	697	155	22	104218	104900	431998	431313	1.21e-66	267	2
tig00000963	106109	NZ_LN879503.1_Candidatus_Protochlamydia_naegleriophila_strain_KNic_plasmid_pPNK_complete_sequence	145285	75.825	1485	331	22	44444	45916	95392	93924	0	732	1
tig00001253	61835	NC_007100.1_Pseudomonas_aeruginosa_plasmid_Rms149_complete_sequence	57121	97.436	39	1	0	24058	24096	35302	35340	5.73e-07	67.6	9
tig00001346	64866	NC_011667.1_Thauera_sp._MZ1T_plasmid_pTha01_complete_sequence	78374	76.967	1576	311	36	50122	51676	5510	3966	0	852	20
tig00001636	66132	NC_007949.1_Polaromonas_sp._JS666_plasmid_1_complete_sequence	360405	77.985	1340	254	31	62164	63483	310337	309019	0	808	4
tig00026551	90456	NZ_CP015368.1_Methylobacterium_phyllosphaerae_strain_CBMB27_plasmid_CBMB27-p1_complete_sequence	144167	72.336	1858	425	85	74006	75815	102460	100644	1.94e-137	501	4
tig00198615	68237	NC_008042.1_Ruegeria_sp._TM1040_plasmid_unnamed_complete_sequence	130973	86.957	69	6	3	27792	27858	8339	8272	3.78e-09	75	0
tig00000073	367641	NC_003296.1_Ralstonia_solanacearum_GMI1000_unnamed_plasmid_complete_sequence	2094509	73.675	566	124	20	249355	249906	1550822	1551376	1.16e-45	198	2
tig00000082	379381	NC_007960.1_Nitrobacter_hamburgensis_X14_plasmid_2_complete_sequence	188318	69.46	1074	286	37	97406	98458	32846	33898	2.04e-28	141	1
tig00000098	251955	NZ_AP021845.1_Azospira_sp._I09_plasmid:_pAZI09_DNA_complete_genome	397391	73.219	2091	479	64	190884	192934	87577	89626	0	691	17
tig00000106	83091	NZ_CP007734.1_Klebsiella_pneumoniae_subsp._pneumoniae_KPNIH27_plasmid_pKPN-262_complete_sequence	338850	70.275	1857	479	55	28449	30258	252127	253957	1.15e-84	326	2
tig00000171	44357	NZ_CP015882.1_Ensifer_adhaerens_strain_Casida_A_plasmid_pCasidaAB_complete_sequence	1459374	100	29	0	0	15112	15140	1196035	1196063	0.003	54.7	0
tig00000218	83866	NC_008042.1_Ruegeria_sp._TM1040_plasmid_unnamed_complete_sequence	130973	86.957	69	5	3	57152	57217	8272	8339	4.64e-09	75	0
tig00000255	60510	NZ_CP039306.1_Enterobacter_cloacae_strain_Effluent_4_plasmid_unnamed	41843	88.679	53	6	0	20968	21020	20817	20765	2.02e-06	65.8	0
tig00000268	567566	NZ_CP025431.1_Paracoccus_zhejiangensis_strain_J6_plasmid_pPZ01_complete_sequence	267361	73.96	4040	853	158	40558	44493	164301	160357	0	1458	8
tig00000504	253145	NZ_CP043499.1_Rhizobium_grahamii_strain_BG7_plasmid_unnamed_complete_sequence	1961522	100	29	0	0	145022	145050	1186415	1186387	0.018	54.7	0
tig00000515	320808	NC_016618.1_Azospirillum_brasilense_Sp245_plasmid_AZOBR_p2_complete_sequence	912449	74.575	1058	187	59	180064	181089	407648	406641	4.32e-104	392	1
tig00000558	297331	NC_012586.1_Sinorhizobium_fredii_NGR234_plasmid_pNGR234b_complete_sequence	2430033	72.182	1366	301	68	118514	119838	1149710	1151037	2.44e-91	350	5
tig00000690	184938	NC_000914.2_Sinorhizobium_fredii_NGR234_plasmid_pNGR234a_complete_sequence	536165	78.11	1270	244	31	61580	62829	106795	108050	0	776	1
tig00000905	139065	NZ_CP007047.1_Rhizobium_leguminosarum_bv._trifolii_WSM1689_plasmid_complete_sequence	518052	74.236	687	150	24	83406	84080	431998	431327	1.53e-65	263	2
tig00001168	112745	NZ_CP026517.1_Deinococcus_sp._NW-56_plasmid_unnamed1_complete_sequence	375354	73.856	2513	547	93	69001	71460	324117	326572	0	920	2
tig00001281	113147	NC_017958.1_Tistrella_mobilis_KA081020-065_plasmid_pTM3_complete_sequence	1126962	95.122	41	1	1	3358	3397	93403	93443	1.36e-05	63.9	0
tig00001457	59437	NZ_CP016915.1_Ralstonia_solanacearum_strain_CQPS-1_plasmid_unnamed_complete_sequence	2061090	75.445	3315	653	137	4	3224	9807	6560	0	1467	21
tig00001474	75811	NC_011282.1_Klebsiella_variicola_strain_342_plasmid_pKP187_complete_sequence	187922	92.308	39	2	1	60959	60996	58906	58944	0.005	54.7	0
tig00001669	78310	NZ_CP010990.1_Pseudonocardia_sp._EC080625-04_plasmid_pFRP1-1_complete_sequence	297301	81.33	782	113	21	65235	65995	212198	211429	2.67e-170	610	1
tig00001808	42112	NZ_CP029051.1_Miniimonas_sp._S16_plasmid_pS16-2_complete_sequence	29556	73.699	692	159	22	16965	17643	17318	16637	2.79e-63	254	2
tig00001878	41398	NZ_AP020327.1_Mycobacterium_avium_subsp._hominissuis_JP-H-1_plasmid:_p1-JPH1_complete_sequence	191151	97.143	35	0	1	16280	16313	151684	151718	0.000231	58.4	0
tig00001962	56735	NZ_LN890657.1_Candidatus_Promineofilum_breve_strain_Cfx-K_plasmid_III_complete_sequence	40759	87.943	141	17	0	39850	39990	2900	3040	5.03e-37	167	0
tig00002252	46509	NZ_CP014059.2_Achromobacter_xylosoxidans_strain_FDAARGOS_147_plasmid_complete_sequence	21970	99.612	1803	5	2	13584	15384	13303	15105	0	3291	83
tig00002462	27748	NC_014154.1_Thiomonas_intermedia_K12_plasmid_pTINT01_complete_sequence	45943	94.186	172	10	0	11153	11324	45943	45772	3.05e-66	263	17
tig00018045	247562	NC_006143.1_Aeromonas_caviae_plasmid_pFBAOT6_complete_sequence	84749	100	38	0	0	6291	6328	71817	71780	1.77e-07	71.3	4
tig00018274	76573	NC_006143.1_Aeromonas_caviae_plasmid_pFBAOT6_complete_sequence	84749	81.448	663	115	7	50696	51354	39902	40560	2.69e-150	544	1
tig00139396	482697	NC_014718.1_Paraburkholderia_rhizoxinica_HKI_454_plasmid_pBRH01_complete_sequence	822304	74.519	2806	628	73	142591	145345	687407	684638	0	1149	1
tig00001099	312581	NC_016596.1_Azospirillum_brasilense_Sp245_plasmid_AZOBR_p4_complete_sequence	690334	75.6	1541	328	37	287811	289327	194607	193091	0	726	1
tig00001295	223524	NZ_CP017943.1_Phyllobacterium_zundukense_strain_Tri-48_plasmid_unnamed2_complete_sequence	586378	71.994	1289	315	41	191723	192991	91018	89756	3.97e-88	339	6
tig00001389	181046	NC_000914.2_Sinorhizobium_fredii_NGR234_plasmid_pNGR234a_complete_sequence	536165	77.874	1270	247	31	65676	66925	106795	108050	0	767	1
tig00001520	200916	NZ_CP028903.1_Azospirillum_humicireducens_strain_SgZ-5_plasmid_pYZ2	1014950	71.159	794	179	42	1748	2516	513854	513086	4.99e-32	152	4
tig00001883	99972	NC_003296.1_Ralstonia_solanacearum_GMI1000_unnamed_plasmid_complete_sequence	2094509	74.756	923	217	14	73098	74012	558604	557690	8.04e-107	399	1
tig00002163	106764	NC_017958.1_Tistrella_mobilis_KA081020-065_plasmid_pTM3_complete_sequence	1126962	95.122	41	1	1	28394	28433	93443	93403	1.28e-05	63.9	0
tig00002437	92189	NC_008269.1_Rhodococcus_jostii_RHA1_plasmid_pRHL1_complete_sequence	1123075	75.637	1412	271	53	81885	83251	78672	80055	1.87e-177	634	3
tig00002495	67315	NZ_AP014705.1_Methylobacterium_aquaticum_plasmid_pMaq22A_1p_DNA_complete_genome_strain:_MA-22A	1571989	73.939	330	56	17	52027	52329	1220358	1220032	3.67e-19	108	0
tig00002707	50579	NZ_CP014682.1_Kozakia_baliensis_strain_NBRC_16680_plasmid_pKB16680_1_complete_sequence	135727	100	28	0	0	46047	46074	44292	44319	0.013	52.8	0
tig00003097	71501	NZ_CP025584.1_Paracoccus_jeotgali_strain_CBA4604_plasmid_pCBA4604-01_complete_sequence	149225	86.667	2370	304	12	19129	21494	84800	82439	0	2619	18
tig00003098	62360	NC_017958.1_Tistrella_mobilis_KA081020-065_plasmid_pTM3_complete_sequence	1126962	93.75	48	3	0	22065	22112	184522	184569	1.24e-08	73.1	0
tig00003281	68424	NC_013855.1_Azospirillum_sp._B510_plasmid_pAB510a_complete_sequence	1455109	92.727	55	4	0	18734	18788	410217	410271	8.14e-11	80.5	0
tig00003690	43881	NZ_CP029555.1_Chromobacterium_sp._IIBBL_274-1_plasmid_unnamed_complete_sequence	74363	96.875	32	0	1	11358	11389	48804	48774	0.011	52.8	0
tig00003928	31437	NZ_CP013267.1_Sphingobium_baderi_strain_DE-13_plasmid_pDE3_complete_sequence	73561	79.374	543	112	0	18382	18924	64308	63766	7.07e-103	385	2
tig00004741	28155	NZ_CP032322.1_Azospirillum_brasilense_strain_MTCC4035_plasmid_p1_complete_sequence	1930550	100	28	0	0	25920	25947	607805	607778	0.007	52.8	0
tig00022223	443587	NZ_LN832560.1_Paracoccus_aminovorans_isolate_JCM7685_genome_assembly_plasmid:_II	185256	75.805	1645	307	73	186846	188458	73631	72046	0	773	9
tig00022405	82296	NC_030902.1_Gordonia_phage_GMA1_complete_genome	41207	75.512	2050	424	71	32322	34331	38091	36080	0	948	2
tig00158310	21953	NC_019326.1_Arthrobacter_sp._31-32_plasmid_p3132-53_complete_sequence	47826	74.34	530	111	16	8476	8997	41347	40835	4.12e-49	206	2
tig00158345	37397	NZ_CP014059.2_Achromobacter_xylosoxidans_strain_FDAARGOS_147_plasmid_complete_sequence	21970	99.335	1804	12	0	20338	22141	15106	13303	0	3278	89
tig00000333	848000	NC_003296.1_Ralstonia_solanacearum_GMI1000_unnamed_plasmid_complete_sequence	2094509	73.807	817	167	35	572192	572986	1204315	1203524	1.54e-72	289	0
tig00000520	135327	NZ_CP034329.1_Tabrizicola_sp._K13M18_plasmid_unnamed1_complete_sequence	139232	74.929	3159	691	83	76993	80101	37501	34394	0	1354	56
tig00000570	133429	NZ_CP022192.1_Yangia_pacifica_strain_YSBP01_plasmid_unnamed2_complete_sequence	205291	73.496	2045	464	69	93087	95089	164627	162619	0	713	7
tig00000681	83794	NC_013442.1_Gordonia_bronchialis_DSM_43247_plasmid_pGBRO01_complete_sequence	81410	76.91	576	107	22	69497	70059	66353	66915	1.51e-78	305	60
tig00000692	56286	NC_016595.1_Azospirillum_brasilense_Sp245_plasmid_AZOBR_p3_complete_sequence	778798	83.333	72	10	2	9358	9428	635948	635878	1.87e-06	65.8	0
tig00000706	54242	NZ_CP041601.1_Streptomyces_sp._RLB3-6_plasmid_pRLB3-6.1_complete_sequence	110314	100	30	0	0	197	226	102513	102542	0.001	56.5	0
tig00000728	78164	NC_023287.1_Exiguobacterium_sp._S3-2_plasmid_pMC1_complete_sequence	71276	100	28	0	0	17926	17953	41759	41786	0.02	52.8	42
tig00000811	48744	NZ_AP018665.1_Sphingobium_amiense_strain_DSM_16289_plasmid_pSAMIE_2_complete_sequence	212396	80.8	125	22	2	46703	46826	37229	37352	5.76e-16	97.1	1
tig00000833	67326	NC_008688.1_Paracoccus_denitrificans_PD1222_plasmid_1_complete_sequence	653815	74.405	1848	409	58	53257	55071	19109	20925	0	739	3
tig00000937	41897	NZ_CP015293.1_Rhodobacter_sphaeroides_strain_MBTLJ-20_plasmid_e_complete_sequence	21883	97.436	39	1	0	20127	20165	1710	1672	3.88e-07	67.6	0
tig00000986	53702	NZ_CP022542.1_Antarctobacter_heliothermus_strain_SMS3_plasmid_pSMS3-2_complete_sequence	154467	72.519	1441	324	56	9578	10987	17800	19199	3.34e-108	403	11
tig00018000	107926	NZ_CP016915.1_Ralstonia_solanacearum_strain_CQPS-1_plasmid_unnamed_complete_sequence	2061090	74.982	1379	296	42	694	2050	19557	18206	4.8e-164	590	5
