# Supplementary material for: Recovery of complete genomes and non-chromosomal replicons from activated sludge enrichment microbial communities with long read metagenome sequencing
Source: NPJ Biofilms Microbiomes. 2021 Mar 16;7:23. doi: 10.1038/s41522-021-00196-6 (PMC7966762; doi:10.1038/s41522-021-00196-6)
Supplement: Supplementary file 8 — Supplementary Data 7 [file 41522_2021_196_MOESM8_ESM.xlsx]

## Sheet: Refseq
Supplementary Data 7: BlastN results of circular sequences <1Mbp mapped to RefSeq virus database (highest 'qcovs' per query is shown)
qseqid	qlen	sseqid	slen	pident	length	mismatch	gapopen	qstart	qend	sstart	send	evalue	bitscore	qcovs	qcovhsp	qcovus
tig00001346	64866	NC_031129.1	103445	77.324	3625	702	94	18940	22502	58487	62053	0	2032	9	5	5
tig00001253	61835	NC_031129.1	103445	79.256	2203	404	42	27176	29353	60741	58567	0	1500	4	4	4
tig00022405	82296	NC_030902.1	41207	75.512	2050	424	71	32322	34331	38091	36080	0	948	2	2	2
tig00000681	83794	NC_030943.1	54990	84.84	1372	196	11	41498	42862	52775	54141	0	1376	2	2	2
tig00001805	55289	NC_007805.1	39199	73.046	371	78	18	24950	25309	4959	4600	3.57e-21	111	1	1	1
tig00198615	68237	NC_005262.3	63882	75.579	475	101	13	19213	19680	14211	13745	1.95e-54	222	1	1	1
tig00000218	83866	NC_005262.3	63882	74.831	445	98	12	65257	65694	13745	14182	4.05e-47	198	1	1	1
tig00000255	60510	NC_042345.1	55601	76.812	759	134	28	44368	45098	19490	18746	4.49e-105	390	1	1	1
tig00018045	247562	NC_031129.1	103445	78.302	2332	432	58	1052	3343	58567	60864	0	1439	2	1	1
tig00000098	251955	NC_031129.1	103445	83.738	1236	177	22	172108	173331	58567	59790	0	1149	0	0	0
tig00000268	567566	NC_008296.2	177300	90.541	74	6	1	15879	15951	20150	20077	1.03e-15	97.1	0	0	0
tig00000504	253145	NC_030940.1	32637	91.026	78	7	0	145024	145101	2854	2931	7.62e-19	106	0	0	0
tig00000515	320808	NC_012743.2	62715	72.852	582	142	14	240363	240936	22017	22590	9.32e-44	189	0	0	0
tig00001099	312581	NC_012743.2	62715	72.852	582	142	14	81773	82346	22017	22590	9.08e-44	189	0	0	0
tig00001295	223524	NC_008168.1	104710	95.349	43	2	0	84869	84911	20002	19960	8.83e-08	69.4	0	0	0
tig00001883	99972	NC_003309.1	53373	85.938	64	7	2	28019	28081	34167	34229	1.42e-07	67.6	0	0	0
tig00002495	67315	NC_021560.1	53102	88.889	72	8	0	52856	52927	43428	43499	2.04e-14	89.8	0	0	0
tig00000706	54242	NC_041933.1	50909	78.443	167	28	7	18673	18835	30002	29840	2.11e-18	102	0	0	0
tig00018000	107926	NC_018283.1	58065	75.897	195	39	7	12955	13145	25740	25550	7.03e-16	95.3	0	0	0

## Sheet: IMGVR
Supplementary Data 7: BlastN results of circular sequences <1Mbp mapped to IMG/VR (highest 'qcovs' per query is shown)
qseqid	qlen	sseqid	slen	pident	length	mismatch	gapopen	qstart	qend	sstart	send	evalue	bitscore	qcovs	qcovhsp	qcovus
tig00000963	106109	3300003401_____JGI26530J50255_1000121	89698	76.715	3689	776	70	4982	8620	41910	38255	0	1984	49	3	44
tig00001457	59437	3300006033_____Ga0075012_10000178	66020	74.206	1826	354	93	43129	44873	21402	23191	0	701	49	3	39
tig00000255	60510	3300007542_____Ga0099846_1000348	19287	73.873	1753	327	96	11607	13286	4	1698	2.79e-161	582	26	3	26
tig00002251	65811	3300003765_____Ga0056911_1000067	82987	77.637	1185	232	28	19104	20263	15359	16535	0	695	25	2	22
tig00001805	55289	3300012020_____Ga0119869_1001493	14362	83.024	1078	158	21	40557	41621	10180	11245	0	953	20	2	20
tig00018000	107926	3300013502_____Ga0119901_1000935	20575	90.488	5425	482	27	9708	15118	12773	18177	0	7142	26	5	16
tig00000106	83091	3300009517_____Ga0102832_1002171	12637	87.143	2240	231	47	2507	4708	5721	3501	0	2518	21	3	13
tig00000171	44357	3300012861_____Ga0160436_1000085	48287	73.529	782	154	37	36476	37222	22418	21655	6.55e-62	252	20	2	12
tig00001253	61835	3300014071_____Ga0121527_100075	54776	100	39	0	0	24058	24096	38215	38177	7.63e-08	73.1	7	0	7
tig00026551	90456	3300003844_____Ga0056914_10000904	22929	72.274	5457	1166	287	83737	88994	18872	13564	0	1380	11	6	7
tig00001346	64866	REF:2546826263_____2546830623	25832	100	38	0	0	28324	28361	923	886	2.88e-07	71.3	10	0	6
tig00003690	43881	REF:Alphaproteobacteria_gi_563543012	10116	70.45	1533	376	62	37401	38892	7455	5959	5.01e-63	255	6	3	6
tig00001474	75811	3300005686_____Ga0074435_100006	54009	72.527	1729	394	70	19908	21592	19713	21404	2.82e-132	486	3	2	3
tig00001962	56735	3300005672_____Ga0074421_100411	10914	100	33	0	0	302	334	1558	1590	0.000152	62.1	6	0	3
tig00002494	70385	3300005686_____Ga0074435_100006	54009	72.342	1721	392	72	59988	61653	19713	21404	1.23e-125	464	3	2	3
tig00022405	82296	3300005563_____Ga0068855_100000061	133834	73.243	2134	445	109	32366	34447	118884	120943	0	673	3	3	3
tig00000706	54242	3300009607_____Ga0123327_1001271	21737	74.916	1192	245	46	49181	50338	17029	18200	3.35e-135	496	6	2	3
tig00001636	66132	3300003402_____JGI26528J50254_1000685	22483	79.556	1037	179	26	62160	63178	3205	4226	0	715	3	2	2
tig00198615	68237	3300001592_____Draft_10000251	86380	73.033	1131	248	47	55090	56193	12964	11864	1.25e-90	348	2	2	2
tig00000098	251955	3300005986_____Ga0075152_10000686	24622	73.936	2091	470	61	190887	192941	9369	7318	0	780	2	1	2
tig00000268	567566	3300001592_____Draft_10000803	45049	75.943	212	39	11	521365	521568	6019	6226	8.94e-16	102	2	0	2
tig00002462	27748	3300000053_____Draft_c005686	34624	86.207	638	88	0	13432	14069	3000	3637	0	691	2	2	2
tig00018045	247562	3300014071_____Ga0121527_100075	54776	100	38	0	0	242593	242630	38177	38214	1.1e-06	71.3	4	0	2
tig00001295	223524	3300015024_____Ga0167669_1000066	76429	84.043	188	12	10	83872	84041	60981	60794	4.42e-35	165	2	0	2
tig00002707	50579	3300014059_____Ga0119868_1000636	16212	73.881	804	171	29	17560	18339	4920	4132	1.58e-73	291	2	2	2
tig00003281	68424	3300005434_____Ga0070709_10000200	38456	71.686	1222	302	39	39329	40528	33436	32237	9.89e-77	302	2	2	2
tig00000520	135327	3300005531_____Ga0070738_10000923	70928	75.25	2804	618	65	110990	113749	12055	9284	0	1291	2	2	2
tig00000681	83794	REF:2706795933_____2706858163	54990	84.84	1372	196	11	41498	42862	52775	54141	0	1376	2	2	2
tig00002428	45548	3300011435_____Ga0137426_1000034	42602	73.282	262	58	12	37645	37900	1692	1947	7.22e-12	86.1	1	1	1
tig00000073	367641	3300004160_____Ga0066432_1000010	52620	76.791	1870	406	25	93058	94913	39795	41650	0	1046	1	1	1
tig00000218	83866	3300011795_____Ga0121669_100020	27251	73.946	664	130	35	6455	7088	1704	2354	2.09e-54	228	2	1	1
tig00000504	253145	3300000232_____TB_PC08_64DRAFT_1000695	17570	69.287	1501	386	61	250387	251849	4663	3200	5.05e-30	148	1	1	1
tig00000515	320808	3300009137_____Ga0066709_100000447	21948	73.506	1740	370	78	44625	46318	20088	21782	2.46e-163	592	1	1	1
tig00001736	51798	3300005435_____Ga0070714_100000260	41208	73.903	433	93	18	23361	23780	31107	31532	6.17e-33	156	1	1	1
tig00002252	46509	3300005680_____Ga0074429_1000433	16398	77.132	551	115	10	5605	6149	1915	1370	3.11e-80	313	2	1	1
tig00018274	76573	3300011497_____Ga0120869_10079	38416	81.571	662	118	3	50694	51354	26876	27534	9.96e-152	551	1	1	1
tig00000655	68492	3300012355_____Ga0137369_10007155	11238	77.047	806	161	23	51960	52753	8926	8133	2.58e-122	453	1	1	1
tig00001520	200916	3300005339_____Ga0070660_100002243	13286	76.935	1292	246	44	103215	104480	1362	97	0	693	1	1	1
tig00002495	67315	3300005669_____Ga0074418_100090	53764	73.118	837	152	42	51537	52334	23383	22581	3.6e-56	233	1	1	1
tig00022223	443587	3300001594_____Draft_10000746	46493	71.256	908	215	41	350820	351704	37165	36281	4.03e-43	193	1	0	1
tig00158188	45958	3300009678_____Ga0105252_10001101	13077	77.818	275	57	4	21057	21329	2013	1741	2.53e-36	167	1	1	1
tig00158345	37397	3300005680_____Ga0074429_1000433	16398	77.314	551	115	9	29569	30114	1370	1915	1.49e-82	320	3	1	1
tig00000692	56286	3300014688_____Ga0121253_100065	60768	100	30	0	0	23447	23476	6145	6116	0.007	56.5	1	0	1
tig00000687	174907	3300000234_____TB_GS09_5DRAFT_10012395	6652	97.297	37	0	1	146202	146237	668	632	0.000467	62.1	0	0	0
tig00000829	142775	3300005340_____Ga0070689_100000137	42680	100	28	0	0	93515	93542	7308	7281	0.23	52.8	0	0	0
tig00000082	379381	3300001605_____Draft_10008901	10756	100	30	0	0	349495	349524	904	875	0.047	56.5	0	0	0
tig00002348	57612	3300001419_____JGI11705J14877_10006837	5332	100	28	0	0	29257	29284	69	96	0.093	52.8	0	0	0
tig00000558	297331	3300006095_____Ga0097679_1000378	91182	80.976	205	31	7	276221	276420	1471	1270	3.54e-32	156	1	0	0
tig00000690	184938	3300002504_____JGI24705J35276_12238367	20163	94.872	39	1	1	153391	153429	329	292	0.002	60.2	0	0	0
tig00000905	139065	3300005340_____Ga0070689_100000137	42680	100	28	0	0	72697	72724	7308	7281	0.22	52.8	0	0	0
tig00001168	112745	3300009784_____Ga0123357_10002816	19636	81.092	238	39	6	73117	73351	8	242	1.71e-41	185	0	0	0
tig00001281	113147	3300001398_____JGI20207J14881_1000019	51635	81.522	92	15	2	37290	37380	34581	34491	3.88e-08	75	0	0	0
tig00001475	61939	3300003402_____JGI26528J50254_1004007	5768	100	29	0	0	9105	9133	1924	1952	0.028	54.7	0	0	0
tig00001513	68052	3300009176_____Ga0105242_10000225	44495	97.143	35	1	0	24428	24462	17818	17852	0.000654	60.2	0	0	0
tig00001744	57653	3300005355_____Ga0070671_100000079	61099	88.636	44	5	0	42128	42171	9340	9383	0.026	54.7	0	0	0
tig00002251	35378	3300014205_____Ga0172380_10000939	52326	100	28	0	0	21590	21617	6499	6526	0.057	52.8	0	0	0
tig00139396	482697	3300001567_____Draft_10010766	6047	97.143	35	0	1	135964	135997	5785	5819	0.017	58.4	0	0	0
tig00001099	312581	3300002120_____C687J26616_10000544	15118	100	33	0	0	274290	274322	865	833	0.000835	62.1	0	0	0
tig00001389	181046	3300002504_____JGI24705J35276_12238367	20163	100	31	0	0	157325	157355	328	298	0.006	58.4	0	0	0
tig00001883	99972	REF:638275589_____638276073	53373	85.938	64	7	2	28019	28081	34167	34229	5.74e-06	67.6	0	0	0
tig00002163	106764	3300001398_____JGI20207J14881_1000019	51635	81.522	92	15	2	84037	84127	34491	34581	3.66e-08	75	0	0	0
tig00002164	104425	3300001598_____EMG_10004227	24112	97.143	35	1	0	35493	35527	3147	3181	0.001	60.2	0	0	0
tig00003097	71501	3300006865_____Ga0073934_10002445	38614	87.879	66	3	4	17896	17961	38492	38552	8.82e-08	73.1	0	0	0
tig00003098	62360	2162886013_____SwBSRL2_contig_7215092	21580	100	31	0	0	13269	13299	21580	21550	0.002	58.4	0	0	0
tig00003193	42910	3300007794_____Ga0105809_1000804	12635	74.667	150	30	6	27537	27682	7770	7915	0.000115	62.1	0	0	0
tig00003462	37394	3300014205_____Ga0172380_10000939	52326	100	28	0	0	34128	34155	6526	6499	0.06	52.8	0	0	0
tig00004543	17821	7000000353_____SRS022083_Baylor_scaffold_961	13933	100	28	0	0	2401	2428	129	156	0.029	52.8	0	0	0
tig00000333	848000	2061766007_____rumenHiSeq_NODE_1753461_len_174290_cov_3_339721	174340	100	28	0	0	540444	540471	14084	14111	1.4	52.8	0	0	0
tig00000570	133429	3300002468_____BRHa_1003469	9681	90.526	285	23	4	131966	132246	9394	9678	4.03e-98	374	0	0	0
tig00000728	78164	3300006033_____Ga0075012_10000413	46140	100	29	0	0	46741	46769	4974	4946	0.035	54.7	0	0	0
tig00000811	48744	3300003140_____Ga0051081_1000612	5427	100	29	0	0	28715	28743	5113	5141	0.022	54.7	0	0	0
tig00000833	67326	3300002835_____B570J40625_100005431	23716	94.118	34	2	0	41226	41259	19071	19038	0.11	52.8	0	0	0
tig00000986	53702	3300009182_____Ga0114959_10004433	10771	78.409	88	19	0	31904	31991	898	811	0.002	58.4	0	0	0
