# Supplementary material for: Recovery of complete genomes and non-chromosomal replicons from activated sludge enrichment microbial communities with long read metagenome sequencing
Source: NPJ Biofilms Microbiomes. 2021 Mar 16;7:23. doi: 10.1038/s41522-021-00196-6 (PMC7966762; doi:10.1038/s41522-021-00196-6)
Supplement: Supplementary file 9 — Supplementary Data 8 [file 41522_2021_196_MOESM9_ESM.xlsx]

## Sheet: Sheet1
Supplementary Data 8: Genome quality statistics and taxonomic annotation of HY-chr sequences obtained from hybrid workflows, and inter-relationships with LR-chr sequence from Canu
Contig.id	dRep.Secondary_cluster	Length.bp	Avg.LRperbaseCoverage*	Avg.SRperbaseCoverage**	checkm.Markerlineage	checkm.num.genomes	checkm.num.markers	checkm.num.markersets	checkm.0	checkm.1	checkm.2	checkm.3	checkm.4	checkm.5.	checkm.Completeness	checkm.Contamination	checkm.Strainheterogeneity	GC	gtdb.classification	gtdb.fastani_reference	gtdb.fastani_reference_radius	gtdb.fastani_taxonomy	gtdb.fastani_ani	gtdb.fastani_af	gtdb.closest_placement_reference	gtdb.closest_placement_radius	gtdb.closest_placement_taxonomy	gtdb.closest_placement_ani	gtdb.closest_placement_af	gtdb.pplacer_taxonomy	gtdb.classification_method	gtdb.note	gtdb.other_related_references.genome_id.species_name.radius.ANI.AF.	gtdb.aa_percent	gtdb.translation_table	gtdb.red_value	gtdb.warnings
PAO1_opera_contig_452607	57_1	3013135	440.165	791.739	k__Bacteria(UID203)	5449	104	58	63	41	0	0	0	0	60.34	0	0	0.611504	d__Bacteria;p__Proteobacteria;c__Gammaproteobacteria;o__Burkholderiales;f__Rhodocyclaceae;g__Accumulibacter;s__Accumulibacter sp000584975	GCF_005889575.1	95	d__Bacteria;p__Proteobacteria;c__Gammaproteobacteria;o__Burkholderiales;f__Rhodocyclaceae;g__Accumulibacter;s__Accumulibacter sp000584975	98.88	0.8	GCF_005889575.1	95	d__Bacteria;p__Proteobacteria;c__Gammaproteobacteria;o__Burkholderiales;f__Rhodocyclaceae;g__Accumulibacter;s__Accumulibacter sp000584975	98.88	0.8	d__Bacteria;p__Proteobacteria;c__Gammaproteobacteria;o__Burkholderiales;f__Rhodocyclaceae;g__Accumulibacter;s__	taxonomic classification defined by topology and ANI	topological placement and ANI have congruent species assignments	GCA_002425405.1, s__Accumulibacter phosphatis_E, 95.0, 92.47, 0.68; GCF_000024165.1, s__Accumulibacter phosphatis_C, 95.0, 80.47, 0.5; GCA_900089955.1, s__Accumulibacter aalborgensis, 95.0, 79.88, 0.42; GCA_002345025.1, s__Accumulibacter phosphatis_B, 95.0, 79.41, 0.35; GCA_005524045.1, s__Accumulibacter sp005524045, 95.0, 79.3, 0.36; GCA_000585075.1, s__Accumulibacter sp000585075, 95.0, 78.97, 0…	57.9	11	N/A	N/A
PAO1_opera_contig_452796	72_0	1340461	85.6969	80.6002	f__Rhodocyclaceae(UID3972)	30	540	241	329	211	0	0	0	0	31.95	0	0	0.688026	d__Bacteria;p__Proteobacteria;c__Gammaproteobacteria;o__Burkholderiales;f__Rhodocyclaceae;g__Thauera;s__Thauera aminoaromatica	GCF_000310185.1	95	d__Bacteria;p__Proteobacteria;c__Gammaproteobacteria;o__Burkholderiales;f__Rhodocyclaceae;g__Thauera;s__Thauera aminoaromatica	98.63	0.84	GCF_000310185.1	95	d__Bacteria;p__Proteobacteria;c__Gammaproteobacteria;o__Burkholderiales;f__Rhodocyclaceae;g__Thauera;s__Thauera aminoaromatica	98.63	0.84	d__Bacteria;p__Proteobacteria;c__Gammaproteobacteria;o__Burkholderiales;f__Rhodocyclaceae;g__Thauera;s__	taxonomic classification defined by topology and ANI	topological placement and ANI have congruent species assignments	GCA_003963015.1, s__Thauera sp003963015, 95.0, 91.79, 0.76; GCF_000310225.1, s__Thauera phenylacetica, 95.0, 91.62, 0.72; GCA_002422685.1, s__Thauera sp002422685, 95.0, 86.28, 0.61; GCA_003446655.1, s__Thauera sp003446655, 95.0, 85.37, 0.47; GCF_003030465.1, s__Thauera aromatica, 95.0, 84.74, 0.57; GCF_001922305.1, s__Thauera chlorobenzoica, 95.0, 84.63, 0.59; GCF_001051995.2, s__Thauera humiredu…	45.46	11	N/A	N/A
PAO1_opera_contig_452948	25_1	1652899	50.5694	113.673	k__Bacteria(UID2982)	88	230	148	69	161	0	0	0	0	60.14	0	0	0.380535	d__Bacteria;p__Verrucomicrobiota_A;c__Chlamydiia;o__Parachlamydiales;f__Parachlamydiaceae;g__;s__	N/A	N/A	N/A	N/A	N/A	N/A	N/A	N/A	N/A	N/A	d__Bacteria;p__Verrucomicrobiota_A;c__Chlamydiia;o__Parachlamydiales;f__Parachlamydiaceae;g__;s__	taxonomic novelty determined using RED	N/A	N/A	65.18	11	0.898767	N/A
PAO1_opera_contig_453179	35_1	1360343	20.2507	28.3339	k__Bacteria(UID3187)	2258	181	110	97	84	0	0	0	0	32.67	0	0	0.607241	d__Bacteria;p__Nitrospirota;c__Nitrospiria;o__Nitrospirales;f__Nitrospiraceae;g__Nitrospira_A;s__Nitrospira_A sp001567445	GCA_001567445.1	95	d__Bacteria;p__Nitrospirota;c__Nitrospiria;o__Nitrospirales;f__Nitrospiraceae;g__Nitrospira_A;s__Nitrospira_A sp001567445	99.59	0.92	GCA_001567445.1	95	d__Bacteria;p__Nitrospirota;c__Nitrospiria;o__Nitrospirales;f__Nitrospiraceae;g__Nitrospira_A;s__Nitrospira_A sp001567445	99.59	0.92	d__Bacteria;p__Nitrospirota;c__Nitrospiria;o__Nitrospirales;f__Nitrospiraceae;g__Nitrospira_A;s__	taxonomic classification defined by topology and ANI	topological placement and ANI have congruent species assignments	GCF_000196815.1, s__Nitrospira_A defluvii, 95.0, 79.1, 0.38; GCF_900170025.1, s__Nitrospira_A sp900170025, 95.0, 78.57, 0.39; GCA_003456605.1, s__Nitrospira_A sp003456605, 95.0, 78.34, 0.29; GCA_900696505.1, s__Nitrospira_A sp900696505, 95.0, 77.77, 0.19	47.92	11	N/A	N/A
PAO1_opera_contig_453180	34_1	1202048	22.1245	31.1016	k__Bacteria(UID203)	5449	103	57	80	23	0	0	0	0	34.21	0	0	0.606031	d__Bacteria;p__Nitrospirota;c__Nitrospiria;o__Nitrospirales;f__Nitrospiraceae;g__Nitrospira_A;s__Nitrospira_A sp001567445	GCA_001567445.1	95	d__Bacteria;p__Nitrospirota;c__Nitrospiria;o__Nitrospirales;f__Nitrospiraceae;g__Nitrospira_A;s__Nitrospira_A sp001567445	99.75	0.93	GCA_001567445.1	95	d__Bacteria;p__Nitrospirota;c__Nitrospiria;o__Nitrospirales;f__Nitrospiraceae;g__Nitrospira_A;s__Nitrospira_A sp001567445	99.75	0.93	d__Bacteria;p__Nitrospirota;c__Nitrospiria;o__Nitrospirales;f__Nitrospiraceae;g__Nitrospira_A;s__	taxonomic classification defined by topology and ANI	topological placement and ANI have congruent species assignments	GCA_900696505.1, s__Nitrospira_A sp900696505, 95.0, 78.95, 0.24; GCF_000196815.1, s__Nitrospira_A defluvii, 95.0, 78.42, 0.4; GCF_900170025.1, s__Nitrospira_A sp900170025, 95.0, 78.3, 0.41; GCA_003456605.1, s__Nitrospira_A sp003456605, 95.0, 78.03, 0.33	32.94	11	N/A	N/A
PAO1_opera_contig_453191	4_1	2684500	40.0132	96.1018	k__Bacteria(UID203)	5449	104	58	59	45	0	0	0	0	65.52	0	0	0.383523	d__Bacteria;p__Bacteroidota;c__Ignavibacteria;o__SJA-28;f__OLB5;g__;s__	N/A	N/A	N/A	N/A	N/A	N/A	N/A	N/A	N/A	N/A	d__Bacteria;p__Bacteroidota;c__Ignavibacteria;o__SJA-28;f__OLB5;g__;s__	taxonomic novelty determined using RED	N/A	N/A	60.91	11	0.880153	N/A
PAO1_opera_contig_453908	6_1	1538623	61.2338	130.428	o__Cytophagales(UID2936)	47	454	336	267	187	0	0	0	0	35.1	0	0	0.435562	d__Bacteria;p__Bacteroidota;c__Bacteroidia;o__Cytophagales;f__Cyclobacteriaceae;g__ELB16-189;s__	N/A	N/A	N/A	N/A	N/A	GCA_001567185.1	95	d__Bacteria;p__Bacteroidota;c__Bacteroidia;o__Cytophagales;f__Cyclobacteriaceae;g__ELB16-189;s__ELB16-189 sp001567185	94.07	0.72	d__Bacteria;p__Bacteroidota;c__Bacteroidia;o__Cytophagales;f__Cyclobacteriaceae;g__ELB16-189;s__	taxonomic classification defined by topology and ANI	N/A	GCA_003537495.1, s__ELB16-189 sp003537495, 95.0, 79.71, 0.34; GCA_002352225.1, s__ELB16-189 sp002352225, 95.0, 78.97, 0.43; GCA_002345965.1, s__ELB16-189 sp002345965, 95.0, 76.89, 0.03; GCA_002398365.1, s__ELB16-189 sp002398365, 95.0, 76.58, 0.08; GCA_002405445.1, s__ELB16-189 sp002405445, 95.0, 76.57, 0.06; GCA_003504855.1, s__ELB16-189 sp003504855, 95.0, 76.32, 0.03; GCA_002344795.1, s__ELB16-1…	46.03	11	0.99388	Genome not assigned to closest species as it falls outside its pre-defined ANI radius
PAO1_opera_contig_453909	7_0	1144819	55.407	117.559	k__Bacteria(UID203)	5449	104	58	85	19	0	0	0	0	24.14	0	0	0.433669	d__Bacteria;p__Bacteroidota;c__Bacteroidia;o__Cytophagales;f__Cyclobacteriaceae;g__ELB16-189;s__	N/A	N/A	N/A	N/A	N/A	GCA_001567185.1	95	d__Bacteria;p__Bacteroidota;c__Bacteroidia;o__Cytophagales;f__Cyclobacteriaceae;g__ELB16-189;s__ELB16-189 sp001567185	93.61	0.66	d__Bacteria;p__Bacteroidota;c__Bacteroidia;o__Cytophagales;f__Cyclobacteriaceae;g__ELB16-189;s__	taxonomic classification defined by topology and ANI	N/A	GCA_003537495.1, s__ELB16-189 sp003537495, 95.0, 79.35, 0.26; GCA_002352225.1, s__ELB16-189 sp002352225, 95.0, 78.66, 0.41; GCA_002345965.1, s__ELB16-189 sp002345965, 95.0, 76.03, 0.04; GCA_002398365.1, s__ELB16-189 sp002398365, 95.0, 75.96, 0.12; GCA_003541895.1, s__ELB16-189 sp003541895, 95.0, 75.94, 0.03; GCA_002405445.1, s__ELB16-189 sp002405445, 95.0, 75.84, 0.04; GCA_002344795.1, s__ELB16-1…	24.56	11	0.993139	Genome not assigned to closest species as it falls outside its pre-defined ANI radius
PAO1_opera_contig_453910	5_1	1090343	58.6864	125.688	k__Bacteria(UID203)	5449	104	58	89	15	0	0	0	0	24.14	0	0	0.437261	d__Bacteria;p__Bacteroidota;c__Bacteroidia;o__Cytophagales;f__Cyclobacteriaceae;g__ELB16-189;s__	N/A	N/A	N/A	N/A	N/A	GCA_001567185.1	95	d__Bacteria;p__Bacteroidota;c__Bacteroidia;o__Cytophagales;f__Cyclobacteriaceae;g__ELB16-189;s__ELB16-189 sp001567185	94.29	0.74	d__Bacteria;p__Bacteroidota;c__Bacteroidia;o__Cytophagales;f__Cyclobacteriaceae;g__ELB16-189;s__	taxonomic classification defined by topology and ANI	N/A	GCA_002345965.1, s__ELB16-189 sp002345965, 95.0, 84.21, 0.09; GCA_003537495.1, s__ELB16-189 sp003537495, 95.0, 79.8, 0.34; GCA_002352225.1, s__ELB16-189 sp002352225, 95.0, 78.98, 0.45; GCA_002398365.1, s__ELB16-189 sp002398365, 95.0, 77.26, 0.12; GCA_003541895.1, s__ELB16-189 sp003541895, 95.0, 76.33, 0.04; GCA_003504855.1, s__ELB16-189 sp003504855, 95.0, 75.92, 0.03; GCA_002405445.1, s__ELB16-18…	18.79	11	0.987686	Genome not assigned to closest species as it falls outside its pre-defined ANI radius
PAO1_opera_contig_454092	10_1	2291657	52.1632	113.785	p__Bacteroidetes(UID2591)	364	302	202	103	199	0	0	0	0	71.04	0	0	0.406992	d__Bacteria;p__Bacteroidota;c__Bacteroidia;o__Chitinophagales;f__Saprospiraceae;g__OLB8;s__OLB8 sp001567405	GCA_001567405.1	95	d__Bacteria;p__Bacteroidota;c__Bacteroidia;o__Chitinophagales;f__Saprospiraceae;g__OLB8;s__OLB8 sp001567405	98.91	0.93	GCA_001567405.1	95	d__Bacteria;p__Bacteroidota;c__Bacteroidia;o__Chitinophagales;f__Saprospiraceae;g__OLB8;s__OLB8 sp001567405	98.91	0.93	d__Bacteria;p__Bacteroidota;c__Bacteroidia;o__Chitinophagales;f__Saprospiraceae;g__;s__	taxonomic classification defined by topology and ANI	topological placement and ANI have congruent species assignments	N/A	63.06	11	N/A	N/A
PAO1_spadeshybrid_NODE_1	4_1	2681211	40.0459	96.1699	k__Bacteria(UID203)	5449	104	58	59	45	0	0	0	0	65.52	0	0	0.383517	d__Bacteria;p__Bacteroidota;c__Ignavibacteria;o__SJA-28;f__OLB5;g__;s__	N/A	N/A	N/A	N/A	N/A	N/A	N/A	N/A	N/A	N/A	d__Bacteria;p__Bacteroidota;c__Ignavibacteria;o__SJA-28;f__OLB5;g__;s__	taxonomic novelty determined using RED	N/A	N/A	60.91	11	0.880153	N/A
PAO1_spadeshybrid_NODE_2	5_1	1800325	59.8732	123.972	k__Bacteria(UID203)	5449	104	58	83	21	0	0	0	0	34.48	0	0	0.437814	d__Bacteria;p__Bacteroidota;c__Bacteroidia;o__Cytophagales;f__Cyclobacteriaceae;g__ELB16-189;s__	N/A	N/A	N/A	N/A	N/A	GCA_001567185.1	95	d__Bacteria;p__Bacteroidota;c__Bacteroidia;o__Cytophagales;f__Cyclobacteriaceae;g__ELB16-189;s__ELB16-189 sp001567185	94.16	0.76	d__Bacteria;p__Bacteroidota;c__Bacteroidia;o__Cytophagales;f__Cyclobacteriaceae;g__ELB16-189;s__	taxonomic classification defined by topology and ANI	N/A	GCA_002345965.1, s__ELB16-189 sp002345965, 95.0, 81.99, 0.08; GCA_003537495.1, s__ELB16-189 sp003537495, 95.0, 79.56, 0.32; GCA_002352225.1, s__ELB16-189 sp002352225, 95.0, 78.88, 0.45; GCA_002398365.1, s__ELB16-189 sp002398365, 95.0, 76.83, 0.1; GCA_003541895.1, s__ELB16-189 sp003541895, 95.0, 76.44, 0.03; GCA_003504855.1, s__ELB16-189 sp003504855, 95.0, 75.91, 0.03; GCA_002344795.1, s__ELB16-18…	28.59	11	0.991212	Genome not assigned to closest species as it falls outside its pre-defined ANI radius
PAO1_spadeshybrid_NODE_3	26_0	1603072	49.2164	112.794	k__Bacteria(UID2982)	88	229	148	84	143	2	0	0	0	57.6	1.35	0	0.383468	d__Bacteria;p__Verrucomicrobiota_A;c__Chlamydiia;o__Parachlamydiales;f__Parachlamydiaceae;g__;s__	N/A	N/A	N/A	N/A	N/A	N/A	N/A	N/A	N/A	N/A	d__Bacteria;p__Verrucomicrobiota_A;c__Chlamydiia;o__Parachlamydiales;f__Parachlamydiaceae;g__;s__	taxonomic novelty determined using RED	N/A	N/A	61.79	11	0.898166	N/A
PAO1_spadeshybrid_NODE_4	99_1	1544906	42.2905	64.9097	k__Bacteria(UID203)	5449	104	58	83	21	0	0	0	0	32.76	0	0	0.639188	d__Bacteria;p__Proteobacteria;c__Alphaproteobacteria;o__Rhodospirillales;f__2-12-FULL-67-15;g__;s__	N/A	N/A	N/A	N/A	N/A	GCA_001830475.1	95	d__Bacteria;p__Proteobacteria;c__Alphaproteobacteria;o__Rhodospirillales;f__2-12-FULL-67-15;g__2-12-FULL-67-15;s__2-12-FULL-67-15 sp001830475	76.18	0.08	d__Bacteria;p__Proteobacteria;c__Alphaproteobacteria;o__Rhodospirillales;f__;g__;s__	taxonomic classification defined by topology and ANI	N/A	N/A	28.67	11	0.796106	N/A
PAO1_spadeshybrid_NODE_5	40_1	1412410	29.7429	62.1577	c__Gammaproteobacteria(UID4266)	1097	270	172	113	157	0	0	0	0	49.42	0	0	0.403785	d__Bacteria;p__Proteobacteria;c__Gammaproteobacteria;o__UBA6002;f__UBA6002;g__;s__	N/A	N/A	N/A	N/A	N/A	GCA_002429595.1	95	d__Bacteria;p__Proteobacteria;c__Gammaproteobacteria;o__UBA6002;f__UBA6002;g__UBA6002;s__UBA6002 sp002429595	75.71	0.03	d__Bacteria;p__Proteobacteria;c__Gammaproteobacteria;o__;f__;g__;s__	taxonomic classification defined by topology and ANI	N/A	N/A	63.47	11	0.804965	N/A
PAO1_spadeshybrid_NODE_6	23_1	1249245	15.9399	30.8303	p__Bacteroidetes(UID2591)	364	303	203	186	116	1	0	0	0	37.31	0.49	0	0.417518	d__Bacteria;p__Bacteroidota;c__Bacteroidia;o__Chitinophagales;f__Chitinophagaceae;g__OLB11;s__	N/A	N/A	N/A	N/A	N/A	GCA_001567165.1	95	d__Bacteria;p__Bacteroidota;c__Bacteroidia;o__Chitinophagales;f__Chitinophagaceae;g__OLB11;s__OLB11 sp001567165	76.97	0.05	d__Bacteria;p__Bacteroidota;c__Bacteroidia;o__Chitinophagales;f__Chitinophagaceae;g__;s__	taxonomic classification defined by topology and ANI	N/A	N/A	38.45	11	0.892576	N/A
PAO1_spadeshybrid_NODE_7	25_1	1239873	48.81	112.928	k__Bacteria(UID203)	5449	104	58	77	27	0	0	0	0	39.66	0	0	0.378861	d__Bacteria;p__Verrucomicrobiota_A;c__Chlamydiia;o__Parachlamydiales;f__Parachlamydiaceae;g__Neochlamydia;s__	N/A	N/A	N/A	N/A	N/A	GCA_001897225.1	95	d__Bacteria;p__Verrucomicrobiota_A;c__Chlamydiia;o__Parachlamydiales;f__Parachlamydiaceae;g__Neochlamydia;s__Neochlamydia sp001897225	77.32	0.08	d__Bacteria;p__Verrucomicrobiota_A;c__Chlamydiia;o__Parachlamydiales;f__Parachlamydiaceae;g__Neochlamydia;s__	taxonomic classification defined by topology and ANI	N/A	GCF_000648235.2, s__Neochlamydia sp000813665, 95.0, 78.22, 0.07	29.72	11	0.93113	N/A
PAO1-tig00000001	57_1	5190177	399.74	752.335	c__Betaproteobacteria(UID3971)	223	422	210	17	402	3	0	0	0	95.28	1.11	33.33	0.613195	d__Bacteria;p__Proteobacteria;c__Gammaproteobacteria;o__Burkholderiales;f__Rhodocyclaceae;g__Accumulibacter;s__Accumulibacter sp000584975	GCF_005889575.1	95	d__Bacteria;p__Proteobacteria;c__Gammaproteobacteria;o__Burkholderiales;f__Rhodocyclaceae;g__Accumulibacter;s__Accumulibacter sp000584975	98.77	0.92	GCF_005889575.1	95	d__Bacteria;p__Proteobacteria;c__Gammaproteobacteria;o__Burkholderiales;f__Rhodocyclaceae;g__Accumulibacter;s__Accumulibacter sp000584975	98.77	0.92	d__Bacteria;p__Proteobacteria;c__Gammaproteobacteria;o__Burkholderiales;f__Rhodocyclaceae;g__Accumulibacter;s__	taxonomic classification defined by topology and ANI	topological placement and ANI have congruent species assignments	GCA_002425405.1, s__Accumulibacter phosphatis_E, 95.0, 92.86, 0.82; GCF_000024165.1, s__Accumulibacter phosphatis_C, 95.0, 80.4, 0.45; GCA_900089955.1, s__Accumulibacter aalborgensis, 95.0, 79.88, 0.46; GCA_002345025.1, s__Accumulibacter phosphatis_B, 95.0, 79.35, 0.4; GCA_005524045.1, s__Accumulibacter sp005524045, 95.0, 79.11, 0.42; GCA_000585075.1, s__Accumulibacter sp000585075, 95.0, 78.99, 0…	89.52	11	N/A	N/A
PAO1-tig00000003	23_1	4268816	13.9569	29.7614	p__Bacteroidetes(UID2591)	364	303	203	17	285	1	0	0	0	92.82	0.25	0	0.421521	d__Bacteria;p__Bacteroidota;c__Bacteroidia;o__Chitinophagales;f__Chitinophagaceae;g__OLB11;s__	N/A	N/A	N/A	N/A	N/A	GCA_001567165.1	95	d__Bacteria;p__Bacteroidota;c__Bacteroidia;o__Chitinophagales;f__Chitinophagaceae;g__OLB11;s__OLB11 sp001567165	76.05	0.05	d__Bacteria;p__Bacteroidota;c__Bacteroidia;o__Chitinophagales;f__Chitinophagaceae;g__;s__	taxonomic classification defined by topology and ANI	N/A	N/A	80.48	11	0.891413	N/A
PAO1-tig00000029	35_1	1954583	19.8268	28.3887	k__Bacteria(UID203)	5449	103	57	86	17	0	0	0	0	24.56	0	0	0.600292	d__Bacteria;p__Nitrospirota;c__Nitrospiria;o__Nitrospirales;f__Nitrospiraceae;g__Nitrospira_A;s__Nitrospira_A sp001567445	GCA_001567445.1	95	d__Bacteria;p__Nitrospirota;c__Nitrospiria;o__Nitrospirales;f__Nitrospiraceae;g__Nitrospira_A;s__Nitrospira_A sp001567445	99.29	0.84	GCA_001567445.1	95	d__Bacteria;p__Nitrospirota;c__Nitrospiria;o__Nitrospirales;f__Nitrospiraceae;g__Nitrospira_A;s__Nitrospira_A sp001567445	99.29	0.84	d__Bacteria;p__Nitrospirota;c__Nitrospiria;o__Nitrospirales;f__Nitrospiraceae;g__Nitrospira_A;s__	taxonomic classification defined by topology and ANI	topological placement and ANI have congruent species assignments	GCA_900696505.1, s__Nitrospira_A sp900696505, 95.0, 79.17, 0.18; GCA_003456605.1, s__Nitrospira_A sp003456605, 95.0, 78.98, 0.3; GCF_000196815.1, s__Nitrospira_A defluvii, 95.0, 78.68, 0.35; GCF_900170025.1, s__Nitrospira_A sp900170025, 95.0, 78.4, 0.35	21.11	11	N/A	N/A
PAO1-tig00000117	40_1	2656706	25.5888	58.964	c__Gammaproteobacteria(UID4266)	1097	270	172	6	263	1	0	0	0	97.53	0.15	0	0.405555	d__Bacteria;p__Proteobacteria;c__Gammaproteobacteria;o__UBA6002;f__UBA6002;g__;s__	N/A	N/A	N/A	N/A	N/A	GCA_002429595.1	95	d__Bacteria;p__Proteobacteria;c__Gammaproteobacteria;o__UBA6002;f__UBA6002;g__UBA6002;s__UBA6002 sp002429595	75.95	0.02	d__Bacteria;p__Proteobacteria;c__Gammaproteobacteria;o__;f__;g__;s__	taxonomic classification defined by topology and ANI	N/A	N/A	91.09	11	0.799515	N/A
PAO1-tig00000119	69_0	2046493	22.6344	23.6796	k__Bacteria(UID203)	5449	104	58	58	46	0	0	0	0	66.38	0	0	0.690065	d__Bacteria;p__Proteobacteria;c__Gammaproteobacteria;o__Competibacterales;f__Competibacteraceae;g__Plasticicumulans;s__	N/A	N/A	N/A	N/A	N/A	GCA_003962905.1	95	d__Bacteria;p__Proteobacteria;c__Gammaproteobacteria;o__Competibacterales;f__Competibacteraceae;g__Plasticicumulans;s__Plasticicumulans sp003962905	96.5	0.54	d__Bacteria;p__Proteobacteria;c__Gammaproteobacteria;o__Competibacterales;f__Competibacteraceae;g__Plasticicumulans;s__	taxonomic classification defined by topology and ANI	N/A	GCF_003182095.1, s__Plasticicumulans acidivorans, 95.0, 80.36, 0.54	50.2	11	0.999597	N/A
PAO1-tig00000190	34_1	1293524	20.3096	28.946	root(UID1)	5656	56	24	50	6	0	0	0	0	25	0	0	0.60196	d__Bacteria;p__Nitrospirota;c__Nitrospiria;o__Nitrospirales;f__Nitrospiraceae;g__Nitrospira_A;s__Nitrospira_A sp001567445	GCA_001567445.1	95	d__Bacteria;p__Nitrospirota;c__Nitrospiria;o__Nitrospirales;f__Nitrospiraceae;g__Nitrospira_A;s__Nitrospira_A sp001567445	99.17	0.84	GCA_001567445.1	95	d__Bacteria;p__Nitrospirota;c__Nitrospiria;o__Nitrospirales;f__Nitrospiraceae;g__Nitrospira_A;s__Nitrospira_A sp001567445	99.17	0.84	d__Bacteria;p__Nitrospirota;c__Nitrospiria;o__Nitrospirales;f__Nitrospiraceae;g__Nitrospira_A;s__	taxonomic classification defined by topology and ANI	topological placement and ANI have congruent species assignments	GCA_900696505.1, s__Nitrospira_A sp900696505, 95.0, 79.23, 0.21; GCF_900170025.1, s__Nitrospira_A sp900170025, 95.0, 79.1, 0.38; GCF_000196815.1, s__Nitrospira_A defluvii, 95.0, 78.43, 0.39; GCA_003456605.1, s__Nitrospira_A sp003456605, 95.0, 78.43, 0.31	27.98	11	N/A	N/A
PAO1-tig00000282	88_0	1066377	25.2239	27.3033	root(UID1)	5656	56	24	54	2	0	0	0	0	8.33	0	0	0.617217	d__Bacteria;p__Proteobacteria;c__Gammaproteobacteria;o__Competibacterales;f__Competibacteraceae;g__UBA2383;s__	N/A	N/A	N/A	N/A	N/A	GCA_002343485.1	95	d__Bacteria;p__Proteobacteria;c__Gammaproteobacteria;o__Competibacterales;f__Competibacteraceae;g__UBA2383;s__UBA2383 sp002343485	79.08	0.28	d__Bacteria;p__Proteobacteria;c__Gammaproteobacteria;o__Competibacterales;f__Competibacteraceae;g__;s__	taxonomic classification defined by topology and ANI	N/A	N/A	23.41	11	0.901414	N/A
PAO1-tig00000286	79_0	1002900	39.8812	65.0963	root(UID1)	5656	56	24	55	1	0	0	0	0	4.17	0	0	0.693969	d__Bacteria;p__Proteobacteria;c__Gammaproteobacteria;o__Xanthomonadales;f__Xanthomonadaceae;g__Pseudoxanthomonas_C;s__	N/A	N/A	N/A	N/A	N/A	GCF_000972865.1	95	d__Bacteria;p__Proteobacteria;c__Gammaproteobacteria;o__Xanthomonadales;f__Xanthomonadaceae;g__Pseudoxanthomonas_C;s__Pseudoxanthomonas_C suwonensis_B	86.34	0.73	d__Bacteria;p__Proteobacteria;c__Gammaproteobacteria;o__Xanthomonadales;f__Xanthomonadaceae;g__Pseudoxanthomonas_C;s__	taxonomic classification defined by topology and ANI	N/A	GCF_000513995.1, s__Pseudoxanthomonas_C sp000513995, 95.0, 85.72, 0.67; GCF_000513955.1, s__Pseudoxanthomonas_C suwonensis_C, 95.0, 85.66, 0.68; GCF_000510725.1, s__Pseudoxanthomonas_C sp000510725, 95.0, 84.42, 0.63; GCF_000185965.1, s__Pseudoxanthomonas_C suwonensis_A, 95.0, 84.42, 0.66	11.49	11	0.974142	Genome domain questionable ( 11.7% Bacterial, 4.1% Archaeal)
PAO1-tig00026549	99_1	4352448	33.3991	60.4586	o__Rhodospirillales(UID3754)	63	336	201	14	321	1	0	0	0	94.64	0.5	0	0.635989	d__Bacteria;p__Proteobacteria;c__Alphaproteobacteria;o__Rhodospirillales;f__2-12-FULL-67-15;g__;s__	N/A	N/A	N/A	N/A	N/A	GCA_001830475.1	95	d__Bacteria;p__Proteobacteria;c__Alphaproteobacteria;o__Rhodospirillales;f__2-12-FULL-67-15;g__2-12-FULL-67-15;s__2-12-FULL-67-15 sp001830475	76.51	0.15	d__Bacteria;p__Proteobacteria;c__Alphaproteobacteria;o__Rhodospirillales;f__;g__;s__	taxonomic classification defined by topology and ANI	N/A	N/A	88.93	11	0.797623	N/A
PAO1-tig00026554	4_1	3577287	54.2897	123.862	k__Bacteria(UID2570)	433	273	183	26	244	3	0	0	0	88.99	0.93	0	0.385025	d__Bacteria;p__Bacteroidota;c__Ignavibacteria;o__SJA-28;f__OLB5;g__;s__	N/A	N/A	N/A	N/A	N/A	N/A	N/A	N/A	N/A	N/A	d__Bacteria;p__Bacteroidota;c__Ignavibacteria;o__SJA-28;f__OLB5;g__;s__	taxonomic novelty determined using RED	N/A	N/A	81.79	11	0.88252	N/A
PAO1-tig00026557	25_1	3138394	49.9194	108.927	k__Bacteria(UID2982)	88	230	148	11	216	3	0	0	0	94.19	1.58	0	0.409834	d__Bacteria;p__Verrucomicrobiota_A;c__Chlamydiia;o__Parachlamydiales;f__Parachlamydiaceae;g__;s__	N/A	N/A	N/A	N/A	N/A	N/A	N/A	N/A	N/A	N/A	d__Bacteria;p__Verrucomicrobiota_A;c__Chlamydiia;o__Parachlamydiales;f__Parachlamydiaceae;g__;s__	taxonomic novelty determined using RED	N/A	N/A	85.16	11	0.897465	N/A
PAO1-tig00026560	6_1	4262704	57.7069	123.28	k__Bacteria(UID2570)	433	274	183	13	260	1	0	0	0	93.99	0.55	0	0.436336	d__Bacteria;p__Bacteroidota;c__Bacteroidia;o__Cytophagales;f__Cyclobacteriaceae;g__ELB16-189;s__	N/A	N/A	N/A	N/A	N/A	GCA_001567185.1	95	d__Bacteria;p__Bacteroidota;c__Bacteroidia;o__Cytophagales;f__Cyclobacteriaceae;g__ELB16-189;s__ELB16-189 sp001567185	93.78	0.89	d__Bacteria;p__Bacteroidota;c__Bacteroidia;o__Cytophagales;f__Cyclobacteriaceae;g__ELB16-189;s__	taxonomic classification defined by topology and ANI	N/A	GCA_002345965.1, s__ELB16-189 sp002345965, 95.0, 79.72, 0.05; GCA_003537495.1, s__ELB16-189 sp003537495, 95.0, 79.55, 0.46; GCA_002352225.1, s__ELB16-189 sp002352225, 95.0, 78.68, 0.46; GCA_002398365.1, s__ELB16-189 sp002398365, 95.0, 76.62, 0.09; GCA_002405445.1, s__ELB16-189 sp002405445, 95.0, 75.96, 0.06; GCA_002344795.1, s__ELB16-189 sp002344795, 95.0, 75.83, 0.04; GCA_003504855.1, s__ELB16-1…	90.18	11	0.992589	Genome not assigned to closest species as it falls outside its pre-defined ANI radius
PAO1-tig00026582	71_0	1639443	57.7418	75.253	k__Bacteria(UID203)	5449	103	57	73	29	1	0	0	0	44.74	1.75	0	0.690046	d__Bacteria;p__Proteobacteria;c__Gammaproteobacteria;o__Burkholderiales;f__Rhodocyclaceae;g__Thauera;s__Thauera aminoaromatica	GCF_000310185.1	95	d__Bacteria;p__Proteobacteria;c__Gammaproteobacteria;o__Burkholderiales;f__Rhodocyclaceae;g__Thauera;s__Thauera aminoaromatica	98.53	0.78	GCF_000310185.1	95	d__Bacteria;p__Proteobacteria;c__Gammaproteobacteria;o__Burkholderiales;f__Rhodocyclaceae;g__Thauera;s__Thauera aminoaromatica	98.53	0.78	d__Bacteria;p__Proteobacteria;c__Gammaproteobacteria;o__Burkholderiales;f__Rhodocyclaceae;g__Thauera;s__	taxonomic classification defined by topology and ANI	topological placement and ANI have congruent species assignments	GCA_003963015.1, s__Thauera sp003963015, 95.0, 91.59, 0.7; GCF_000310225.1, s__Thauera phenylacetica, 95.0, 91.48, 0.68; GCA_002422685.1, s__Thauera sp002422685, 95.0, 85.9, 0.62; GCA_003446655.1, s__Thauera sp003446655, 95.0, 85.27, 0.53; GCF_001051995.2, s__Thauera humireducens, 95.0, 83.88, 0.62; GCF_002245655.1, s__Thauera propionica, 95.0, 83.83, 0.59; GCF_001922305.1, s__Thauera chlorobenzo…	35	11	N/A	N/A
PAO1-tig00198536	10_1	3913768	52.1968	113.961	p__Bacteroidetes(UID2591)	364	302	202	16	283	2	1	0	0	92.57	1.98	0	0.414804	d__Bacteria;p__Bacteroidota;c__Bacteroidia;o__Chitinophagales;f__Saprospiraceae;g__OLB8;s__OLB8 sp001567405	GCA_001567405.1	95	d__Bacteria;p__Bacteroidota;c__Bacteroidia;o__Chitinophagales;f__Saprospiraceae;g__OLB8;s__OLB8 sp001567405	98.55	0.98	GCA_001567405.1	95	d__Bacteria;p__Bacteroidota;c__Bacteroidia;o__Chitinophagales;f__Saprospiraceae;g__OLB8;s__OLB8 sp001567405	98.55	0.98	d__Bacteria;p__Bacteroidota;c__Bacteroidia;o__Chitinophagales;f__Saprospiraceae;g__;s__	taxonomic classification defined by topology and ANI	topological placement and ANI have congruent species assignments	N/A	90.06	11	N/A	N/A
PAO2_opera_contig_250595	4_1	1730458	18.9546	135.393	k__Bacteria(UID203)	5449	104	58	72	32	0	0	0	0	46.55	0	0	0.382545	d__Bacteria;p__Bacteroidota;c__Ignavibacteria;o__SJA-28;f__OLB5;g__;s__	N/A	N/A	N/A	N/A	N/A	N/A	N/A	N/A	N/A	N/A	d__Bacteria;p__Bacteroidota;c__Ignavibacteria;o__SJA-28;f__OLB5;g__;s__	taxonomic novelty determined using RED	N/A	N/A	43.04	11	0.879817	N/A
PAO2_opera_contig_250904	90_2	1807424	15.341	176.637	c__Alphaproteobacteria(UID3422)	26	529	308	156	373	0	0	0	0	65.91	0	0	0.662333	d__Bacteria;p__Proteobacteria;c__Alphaproteobacteria;o__Caulobacterales;f__Caulobacteraceae;g__Brevundimonas;s__	N/A	N/A	N/A	N/A	N/A	GCF_000428765.1	95	d__Bacteria;p__Proteobacteria;c__Alphaproteobacteria;o__Caulobacterales;f__Caulobacteraceae;g__Brevundimonas;s__Brevundimonas aveniformis	82.68	0.7	d__Bacteria;p__Proteobacteria;c__Alphaproteobacteria;o__Caulobacterales;f__Caulobacteraceae;g__Brevundimonas;s__	taxonomic classification defined by topology and ANI	N/A	GCF_004683885.1, s__Brevundimonas sp004683885, 95.0, 79.45, 0.45; GCF_000635915.2, s__Brevundimonas naejangsanensis_A, 95.0, 79.37, 0.42; GCA_003248965.1, s__Brevundimonas sp003248965, 95.0, 79.36, 0.44; GCA_002430835.1, s__Brevundimonas sp002430835, 95.0, 79.27, 0.4; GCF_000318405.1, s__Brevundimonas diminuta_B, 95.0, 79.26, 0.41; GCF_001295975.1, s__Brevundimonas sp001295975, 95.0, 79.25, 0.39;…	73.55	11	0.972007	Genome not assigned to closest species as it falls outside its pre-defined ANI radius
PAO2_opera_contig_251424	109_1	1689787	9.87858	59.32	k__Bacteria(UID203)	5449	104	58	80	24	0	0	0	0	36.21	0	0	0.66235	d__Bacteria;p__Proteobacteria;c__Alphaproteobacteria;o__Reyranellales;f__Reyranellaceae;g__Reyranella;s__	N/A	N/A	N/A	N/A	N/A	N/A	N/A	N/A	N/A	N/A	d__Bacteria;p__Proteobacteria;c__Alphaproteobacteria;o__Reyranellales;f__Reyranellaceae;g__Reyranella;s__	taxonomic classification defined by topology and ANI	N/A	GCA_004296815.1, s__Reyranella sp004296815, 95.0, 85.89, 0.56; GCA_004297265.1, s__Reyranella sp004297265, 95.0, 83.66, 0.8; GCF_001557035.1, s__Reyranella sp001557035, 95.0, 83.49, 0.66; GCF_000312425.1, s__Reyranella massiliensis, 95.0, 83.36, 0.77; GCA_002281855.1, s__Reyranella sp002281855, 95.0, 83.25, 0.76; GCA_004297405.1, s__Reyranella sp004297405, 95.0, 83.17, 0.76; GCA_004296935.1, s__R…	38.89	11	0.953968	Genome not assigned to closest species as it falls outside its pre-defined ANI radius
PAO2_opera_contig_251425	114_1	1287446	10.4138	66.1567	k__Bacteria(UID203)	5449	104	58	86	18	0	0	0	0	25.86	0	0	0.671453	d__Bacteria;p__Proteobacteria;c__Alphaproteobacteria;o__Reyranellales;f__Reyranellaceae;g__Reyranella;s__	N/A	N/A	N/A	N/A	N/A	N/A	N/A	N/A	N/A	N/A	d__Bacteria;p__Proteobacteria;c__Alphaproteobacteria;o__Reyranellales;f__Reyranellaceae;g__Reyranella;s__	taxonomic classification defined by topology and ANI	N/A	GCA_004296815.1, s__Reyranella sp004296815, 95.0, 85.96, 0.59; GCF_001557035.1, s__Reyranella sp001557035, 95.0, 84.16, 0.65; GCA_004297265.1, s__Reyranella sp004297265, 95.0, 83.94, 0.75; GCA_004296935.1, s__Reyranella sp004296935, 95.0, 83.69, 0.71; GCA_002281855.1, s__Reyranella sp002281855, 95.0, 83.59, 0.74; GCA_001767945.1, s__Reyranella sp001767945, 95.0, 83.41, 0.62; GCA_001897995.1, s__R…	23.71	11	0.940627	Genome not assigned to closest species as it falls outside its pre-defined ANI radius
PAO2_opera_contig_251460	58_1	3551406	41.703	485.369	k__Bacteria(UID203)	5449	104	58	60	44	0	0	0	0	65.52	0	0	0.661942	d__Bacteria;p__Proteobacteria;c__Gammaproteobacteria;o__Burkholderiales;f__Rhodocyclaceae;g__Accumulibacter;s__Accumulibacter sp005524045	GCA_005524045.1	95	d__Bacteria;p__Proteobacteria;c__Gammaproteobacteria;o__Burkholderiales;f__Rhodocyclaceae;g__Accumulibacter;s__Accumulibacter sp005524045	98.68	0.75	GCA_005524045.1	95	d__Bacteria;p__Proteobacteria;c__Gammaproteobacteria;o__Burkholderiales;f__Rhodocyclaceae;g__Accumulibacter;s__Accumulibacter sp005524045	98.68	0.75	d__Bacteria;p__Proteobacteria;c__Gammaproteobacteria;o__Burkholderiales;f__Rhodocyclaceae;g__Accumulibacter;s__	taxonomic classification defined by topology and ANI	topological placement and ANI have congruent species assignments	GCA_002345025.1, s__Accumulibacter phosphatis_B, 95.0, 87.94, 0.63; GCA_000585015.1, s__Accumulibacter sp000585015, 95.0, 87.15, 0.66; GCF_000024165.1, s__Accumulibacter phosphatis_C, 95.0, 80.08, 0.45; GCA_000585075.1, s__Accumulibacter sp000585075, 95.0, 79.7, 0.39; GCA_900089955.1, s__Accumulibacter aalborgensis, 95.0, 79.32, 0.37; GCF_005889575.1, s__Accumulibacter sp000584975, 95.0, 79.12, 0…	61.37	11	N/A	N/A
PAO2_opera_contig_251533	60_3	1111951	33.1523	305.287	k__Bacteria(UID203)	5449	104	58	89	15	0	0	0	0	24.14	0	0	0.624459	d__Bacteria;p__Proteobacteria;c__Gammaproteobacteria;o__Burkholderiales;f__Rhodocyclaceae;g__Azonexus;s__	N/A	N/A	N/A	N/A	N/A	GCA_002440665.1	95	d__Bacteria;p__Proteobacteria;c__Gammaproteobacteria;o__Burkholderiales;f__Rhodocyclaceae;g__Azonexus;s__Azonexus sp002440665	85.81	0.74	d__Bacteria;p__Proteobacteria;c__Gammaproteobacteria;o__Burkholderiales;f__Rhodocyclaceae;g__Azonexus;s__	taxonomic classification defined by topology and ANI	N/A	GCF_001551835.1, s__Azonexus denitrificans, 95.0, 82.69, 0.63; GCA_002842345.1, s__Azonexus sp002842345, 95.0, 82.49, 0.52; GCF_000429605.1, s__Azonexus hydrophilus, 95.0, 82.21, 0.52; GCF_001956855.1, s__Azonexus hydrophilus_A, 95.0, 82.05, 0.52; GCA_002840765.1, s__Azonexus sp002840765, 95.0, 82.04, 0.59; GCF_000519045.1, s__Azonexus agitata, 95.0, 82.02, 0.58; GCA_002840785.1, s__Azonexus sp00…	23.19	11	0.990014	Genome not assigned to closest species as it falls outside its pre-defined ANI radius
PAO2_spadeshybrid_NODE_1	109_1	2990671	10.4095	63.4069	o__Rhodospirillales(UID3754)	63	336	201	99	237	0	0	0	0	65.3	0	0	0.664743	d__Bacteria;p__Proteobacteria;c__Alphaproteobacteria;o__Reyranellales;f__Reyranellaceae;g__Reyranella;s__	N/A	N/A	N/A	N/A	N/A	N/A	N/A	N/A	N/A	N/A	d__Bacteria;p__Proteobacteria;c__Alphaproteobacteria;o__Reyranellales;f__Reyranellaceae;g__Reyranella;s__	taxonomic classification defined by topology and ANI	N/A	GCA_004296815.1, s__Reyranella sp004296815, 95.0, 86.0, 0.58; GCF_001557035.1, s__Reyranella sp001557035, 95.0, 83.95, 0.64; GCA_004297265.1, s__Reyranella sp004297265, 95.0, 83.62, 0.77; GCA_004296935.1, s__Reyranella sp004296935, 95.0, 83.58, 0.73; GCA_002281855.1, s__Reyranella sp002281855, 95.0, 83.53, 0.76; GCA_001767945.1, s__Reyranella sp001767945, 95.0, 83.39, 0.65; GCF_000312425.1, s__Re…	69.4	11	0.944799	Genome not assigned to closest species as it falls outside its pre-defined ANI radius
PAO2_spadeshybrid_NODE_2	114_1	2031951	9.60202	64.3728	k__Bacteria(UID203)	5449	104	58	86	18	0	0	0	0	25.86	0	0	0.667763	d__Bacteria;p__Proteobacteria;c__Alphaproteobacteria;o__Reyranellales;f__Reyranellaceae;g__Reyranella;s__	N/A	N/A	N/A	N/A	N/A	GCA_004296815.1	95	d__Bacteria;p__Proteobacteria;c__Alphaproteobacteria;o__Reyranellales;f__Reyranellaceae;g__Reyranella;s__Reyranella sp004296815	86.03	0.55	d__Bacteria;p__Proteobacteria;c__Alphaproteobacteria;o__Reyranellales;f__Reyranellaceae;g__Reyranella;s__	taxonomic classification defined by topology and ANI	N/A	GCA_001897995.1, s__Reyranella sp001897995, 95.0, 84.44, 0.66; GCF_001557035.1, s__Reyranella sp001557035, 95.0, 84.33, 0.64; GCA_002281855.1, s__Reyranella sp002281855, 95.0, 83.94, 0.71; GCA_004296935.1, s__Reyranella sp004296935, 95.0, 83.84, 0.68; GCA_004297265.1, s__Reyranella sp004297265, 95.0, 83.82, 0.71; GCA_001767945.1, s__Reyranella sp001767945, 95.0, 83.77, 0.57; GCA_004297405.1, s__R…	27.82	11	0.977219	Genome not assigned to closest species as it falls outside its pre-defined ANI radius
PAO2_spadeshybrid_NODE_3	4_1	1726572	18.9533	135.381	k__Bacteria(UID203)	5449	104	58	72	32	0	0	0	0	46.55	0	0	0.382525	d__Bacteria;p__Bacteroidota;c__Ignavibacteria;o__SJA-28;f__OLB5;g__;s__	N/A	N/A	N/A	N/A	N/A	N/A	N/A	N/A	N/A	N/A	d__Bacteria;p__Bacteroidota;c__Ignavibacteria;o__SJA-28;f__OLB5;g__;s__	taxonomic novelty determined using RED	N/A	N/A	43.04	11	0.879817	N/A
PAO2_spadeshybrid_NODE_4	80_0	1402981	11.6517	126.511	k__Bacteria(UID203)	5449	104	58	76	28	0	0	0	0	37.93	0	0	0.698131	d__Bacteria;p__Proteobacteria;c__Gammaproteobacteria;o__Xanthomonadales;f__Xanthomonadaceae;g__SCMT01;s__	N/A	N/A	N/A	N/A	N/A	GCF_005502915.1	95	d__Bacteria;p__Proteobacteria;c__Gammaproteobacteria;o__Xanthomonadales;f__Xanthomonadaceae;g__SCMT01;s__SCMT01 sp005502915	84.24	0.69	d__Bacteria;p__Proteobacteria;c__Gammaproteobacteria;o__Xanthomonadales;f__Xanthomonadaceae;g__;s__	taxonomic classification defined by topology and ANI	N/A	N/A	38.19	11	0.967078	Genome not assigned to closest species as it falls outside its pre-defined ANI radius
PAO2_spadeshybrid_NODE_5	59_2	1311453	37.8684	301.467	c__Betaproteobacteria(UID3971)	223	425	211	249	173	3	0	0	0	34.12	0.24	0	0.612646	d__Bacteria;p__Proteobacteria;c__Gammaproteobacteria;o__Burkholderiales;f__Rhodocyclaceae;g__Azonexus;s__	N/A	N/A	N/A	N/A	N/A	GCA_002440665.1	95	d__Bacteria;p__Proteobacteria;c__Gammaproteobacteria;o__Burkholderiales;f__Rhodocyclaceae;g__Azonexus;s__Azonexus sp002440665	85.79	0.59	d__Bacteria;p__Proteobacteria;c__Gammaproteobacteria;o__Burkholderiales;f__Rhodocyclaceae;g__Azonexus;s__	taxonomic classification defined by topology and ANI	N/A	GCF_001551835.1, s__Azonexus denitrificans, 95.0, 83.34, 0.55; GCA_002842345.1, s__Azonexus sp002842345, 95.0, 82.28, 0.44; GCF_000519045.1, s__Azonexus agitata, 95.0, 82.24, 0.55; GCA_002840765.1, s__Azonexus sp002840765, 95.0, 82.24, 0.46; GCF_003634965.1, s__Azonexus fungiphilus, 95.0, 82.15, 0.48; GCA_002425245.1, s__Azonexus sp002425245, 95.0, 82.13, 0.4; GCA_002470165.1, s__Azonexus sp00247…	45.65	11	0.991702	N/A
PAO2_spadeshybrid_NODE_6	86_1	1075237	16.0546	164.077	c__Gammaproteobacteria(UID4201)	1164	275	174	184	91	0	0	0	0	31.23	0	0	0.619479	d__Bacteria;p__Proteobacteria;c__Gammaproteobacteria;o__Competibacterales;f__Competibacteraceae;g__;s__	N/A	N/A	N/A	N/A	N/A	N/A	N/A	N/A	N/A	N/A	d__Bacteria;p__Proteobacteria;c__Gammaproteobacteria;o__Competibacterales;f__Competibacteraceae;g__;s__	taxonomic novelty determined using RED	N/A	N/A	34.84	11	0.907108	N/A
PAO2_spadeshybrid_NODE_7	96_0	1070151	3.17895	29.948	k__Bacteria(UID203)	5449	104	58	86	18	0	0	0	0	25.86	0	0	0.674593	d__Bacteria;p__Proteobacteria;c__Alphaproteobacteria;o__Rhodobacterales;f__Rhodobacteraceae;g__UBA1943;s__	N/A	N/A	N/A	N/A	N/A	GCA_002336845.1	95	d__Bacteria;p__Proteobacteria;c__Alphaproteobacteria;o__Rhodobacterales;f__Rhodobacteraceae;g__UBA1943;s__UBA1943 sp002336845	81.99	0.64	d__Bacteria;p__Proteobacteria;c__Alphaproteobacteria;o__Rhodobacterales;f__Rhodobacteraceae;g__;s__	taxonomic classification defined by topology and ANI	N/A	N/A	27.86	11	0.974836	N/A
PAO2_spadeshybrid_NODE_8	93_0	1026110	1.69401	16.2306	root(UID1)	5656	56	24	54	2	0	0	0	0	8.33	0	0	0.636639	d__Bacteria;p__Proteobacteria;c__Alphaproteobacteria;o__Caulobacterales;f__Hyphomonadaceae;g__SWB02;s__	N/A	N/A	N/A	N/A	N/A	GCF_004634425.1	95	d__Bacteria;p__Proteobacteria;c__Alphaproteobacteria;o__Caulobacterales;f__Hyphomonadaceae;g__SWB02;s__SWB02 sp004634425	85.58	0.76	d__Bacteria;p__Proteobacteria;c__Alphaproteobacteria;o__Caulobacterales;f__Hyphomonadaceae;g__SWB02;s__	taxonomic classification defined by topology and ANI	N/A	GCA_900696695.1, s__SWB02 sp900696695, 95.0, 80.48, 0.46; GCA_003242075.1, s__SWB02 sp003242075, 95.0, 80.21, 0.45; GCA_001464425.1, s__SWB02 sp001464425, 95.0, 79.53, 0.49; GCA_002083515.1, s__SWB02 sp002083515, 95.0, 79.24, 0.32; GCF_001679665.1, s__SWB02 sp001679665, 95.0, 79.12, 0.39; GCF_000974665.1, s__SWB02 sp000974665, 95.0, 78.9, 0.38; GCA_003526465.1, s__SWB02 sp003526465, 95.0, 78.23, …	20.28	11	0.987098	Genome not assigned to closest species as it falls outside its pre-defined ANI radius
PAO2_spadeshybrid_NODE_9	67_0	1014055	2.17042	18.6073	k__Bacteria(UID2982)	88	227	146	160	67	0	0	0	0	14.38	0	0	0.660419	d__Bacteria;p__Verrucomicrobiota;c__Verrucomicrobiae;o__Opitutales;f__Opitutaceae;g__UBA2377;s__	N/A	N/A	N/A	N/A	N/A	GCA_002344205.1	95	d__Bacteria;p__Verrucomicrobiota;c__Verrucomicrobiae;o__Opitutales;f__Opitutaceae;g__UBA2377;s__UBA2377 sp002344205	81.1	0.45	d__Bacteria;p__Verrucomicrobiota;c__Verrucomicrobiae;o__Opitutales;f__Opitutaceae;g__;s__	taxonomic classification defined by topology and ANI	N/A	N/A	27.96	11	0.934309	N/A
PAO2-tig00000001	58_1	5027886	38.2031	470.295	c__Betaproteobacteria(UID3971)	223	424	210	28	396	0	0	0	0	93.85	0	0	0.659981	d__Bacteria;p__Proteobacteria;c__Gammaproteobacteria;o__Burkholderiales;f__Rhodocyclaceae;g__Accumulibacter;s__Accumulibacter sp005524045	GCA_005524045.1	95	d__Bacteria;p__Proteobacteria;c__Gammaproteobacteria;o__Burkholderiales;f__Rhodocyclaceae;g__Accumulibacter;s__Accumulibacter sp005524045	98.54	0.93	GCA_005524045.1	95	d__Bacteria;p__Proteobacteria;c__Gammaproteobacteria;o__Burkholderiales;f__Rhodocyclaceae;g__Accumulibacter;s__Accumulibacter sp005524045	98.54	0.93	d__Bacteria;p__Proteobacteria;c__Gammaproteobacteria;o__Burkholderiales;f__Rhodocyclaceae;g__Accumulibacter;s__	taxonomic classification defined by topology and ANI	topological placement and ANI have congruent species assignments	GCA_002345025.1, s__Accumulibacter phosphatis_B, 95.0, 87.46, 0.77; GCA_000585015.1, s__Accumulibacter sp000585015, 95.0, 86.83, 0.79; GCF_000024165.1, s__Accumulibacter phosphatis_C, 95.0, 79.96, 0.44; GCA_000585075.1, s__Accumulibacter sp000585075, 95.0, 79.38, 0.41; GCA_900089955.1, s__Accumulibacter aalborgensis, 95.0, 79.3, 0.41; GCA_000987445.1, s__Accumulibacter phosphatis_A, 95.0, 79.13, …	86.9	11	N/A	N/A
PAO2-tig00000011	4_2	3512653	19.4157	141.31	k__Bacteria(UID2570)	433	273	183	33	237	3	0	0	0	87.41	0.71	0	0.381378	d__Bacteria;p__Bacteroidota;c__Ignavibacteria;o__SJA-28;f__OLB5;g__;s__	N/A	N/A	N/A	N/A	N/A	N/A	N/A	N/A	N/A	N/A	d__Bacteria;p__Bacteroidota;c__Ignavibacteria;o__SJA-28;f__OLB5;g__;s__	taxonomic novelty determined using RED	N/A	N/A	78.27	11	0.883037	N/A
PAO2-tig00000013	60_2	3452123	29.8071	286.058	c__Betaproteobacteria(UID3971)	223	424	211	24	398	2	0	0	0	94.49	0.18	0	0.618279	d__Bacteria;p__Proteobacteria;c__Gammaproteobacteria;o__Burkholderiales;f__Rhodocyclaceae;g__Azonexus;s__	N/A	N/A	N/A	N/A	N/A	GCA_002440665.1	95	d__Bacteria;p__Proteobacteria;c__Gammaproteobacteria;o__Burkholderiales;f__Rhodocyclaceae;g__Azonexus;s__Azonexus sp002440665	85.65	0.69	d__Bacteria;p__Proteobacteria;c__Gammaproteobacteria;o__Burkholderiales;f__Rhodocyclaceae;g__Azonexus;s__	taxonomic classification defined by topology and ANI	N/A	GCF_001551835.1, s__Azonexus denitrificans, 95.0, 82.69, 0.59; GCF_000519045.1, s__Azonexus agitata, 95.0, 82.28, 0.53; GCF_003634965.1, s__Azonexus fungiphilus, 95.0, 82.12, 0.51; GCA_002842345.1, s__Azonexus sp002842345, 95.0, 82.12, 0.49; GCA_002470165.1, s__Azonexus sp002470165, 95.0, 82.06, 0.56; GCF_001956855.1, s__Azonexus hydrophilus_A, 95.0, 82.0, 0.5; GCA_002425245.1, s__Azonexus sp0024…	88.91	11	0.990023	Genome not assigned to closest species as it falls outside its pre-defined ANI radius
PAO2-tig00000016	87_0	3193945	14.2415	161.723	c__Gammaproteobacteria(UID4267)	119	544	284	138	397	8	1	0	0	75.19	2.27	0	0.620856	d__Bacteria;p__Proteobacteria;c__Gammaproteobacteria;o__Competibacterales;f__Competibacteraceae;g__RXIW01;s__	N/A	N/A	N/A	N/A	N/A	GCA_003989065.1	95	d__Bacteria;p__Proteobacteria;c__Gammaproteobacteria;o__Competibacterales;f__Competibacteraceae;g__RXIW01;s__RXIW01 sp003989065	80.59	0.46	d__Bacteria;p__Proteobacteria;c__Gammaproteobacteria;o__Competibacterales;f__Competibacteraceae;g__;s__	taxonomic classification defined by topology and ANI	N/A	N/A	67.36	11	0.919044	N/A
PAO2-tig00000024	90_1	2392632	14.3333	178.825	c__Alphaproteobacteria(UID3422)	26	529	308	106	421	2	0	0	0	85.67	0.43	0	0.663195	d__Bacteria;p__Proteobacteria;c__Alphaproteobacteria;o__Caulobacterales;f__Caulobacteraceae;g__Brevundimonas;s__	N/A	N/A	N/A	N/A	N/A	GCF_000428765.1	95	d__Bacteria;p__Proteobacteria;c__Alphaproteobacteria;o__Caulobacterales;f__Caulobacteraceae;g__Brevundimonas;s__Brevundimonas aveniformis	82.16	0.66	d__Bacteria;p__Proteobacteria;c__Alphaproteobacteria;o__Caulobacterales;f__Caulobacteraceae;g__Brevundimonas;s__	taxonomic classification defined by topology and ANI	N/A	GCF_004683885.1, s__Brevundimonas sp004683885, 95.0, 79.25, 0.38; GCF_001427825.1, s__Brevundimonas sp001427825, 95.0, 79.16, 0.4; GCF_000635915.2, s__Brevundimonas naejangsanensis_A, 95.0, 79.14, 0.39; GCF_900163625.1, s__Brevundimonas diminuta_A, 95.0, 79.12, 0.37; GCF_001310255.1, s__Brevundimonas sp001310255, 95.0, 79.1, 0.4; GCA_002386585.1, s__Brevundimonas sp002386585, 95.0, 79.06, 0.34; G…	67.38	11	0.969106	Genome not assigned to closest species as it falls outside its pre-defined ANI radius
PAO2-tig00000040	36_0	1769720	9.21567	123.669	k__Bacteria(UID203)	5449	104	58	91	13	0	0	0	0	17.24	0	0	0.646239	d__Bacteria;p__Chloroflexota;c__Anaerolineae;o__Caldilineales;f__Caldilineaceae;g__;s__	N/A	N/A	N/A	N/A	N/A	N/A	N/A	N/A	N/A	N/A	d__Bacteria;p__Chloroflexota;c__Anaerolineae;o__Caldilineales;f__Caldilineaceae;g__;s__	taxonomic novelty determined using RED	N/A	N/A	16.01	11	0.884764	N/A
PAO2-tig00000041	115_0	1473300	13.342	126.999	k__Bacteria(UID203)	5449	104	58	87	17	0	0	0	0	27.59	0	0	0.699335	d__Bacteria;p__Proteobacteria;c__Alphaproteobacteria;o__Reyranellales;f__Reyranellaceae;g__Reyranella;s__	N/A	N/A	N/A	N/A	N/A	GCF_900110395.1	95	d__Bacteria;p__Proteobacteria;c__Alphaproteobacteria;o__Reyranellales;f__Reyranellaceae;g__Reyranella;s__Reyranella sp900110395	83.82	0.77	d__Bacteria;p__Proteobacteria;c__Alphaproteobacteria;o__Reyranellales;f__Reyranellaceae;g__Reyranella;s__	taxonomic classification defined by topology and ANI	N/A	GCA_004296815.1, s__Reyranella sp004296815, 95.0, 82.73, 0.56; GCF_001557035.1, s__Reyranella sp001557035, 95.0, 82.56, 0.64; GCA_002281855.1, s__Reyranella sp002281855, 95.0, 82.39, 0.71; GCA_004297265.1, s__Reyranella sp004297265, 95.0, 82.37, 0.68; GCA_001767945.1, s__Reyranella sp001767945, 95.0, 82.15, 0.58; GCA_004296935.1, s__Reyranella sp004296935, 95.0, 82.14, 0.66; GCA_005884705.1, s__R…	24.88	11	0.929124	Genome not assigned to closest species as it falls outside its pre-defined ANI radius
PAO2-tig00000065	86_1	1091744	13.0301	139.289	c__Gammaproteobacteria(UID4201)	1164	275	174	224	50	1	0	0	0	17.72	0.57	0	0.620276	d__Bacteria;p__Proteobacteria;c__Gammaproteobacteria;o__Competibacterales;f__Competibacteraceae;g__RXIW01;s__	N/A	N/A	N/A	N/A	N/A	GCA_003989065.1	95	d__Bacteria;p__Proteobacteria;c__Gammaproteobacteria;o__Competibacterales;f__Competibacteraceae;g__RXIW01;s__RXIW01 sp003989065	80.13	0.39	d__Bacteria;p__Proteobacteria;c__Gammaproteobacteria;o__Competibacterales;f__Competibacteraceae;g__;s__	taxonomic classification defined by topology and ANI	N/A	N/A	18	11	0.922624	N/A
PAO2-tig00000075	110_0	1093787	11.6018	118.635	k__Bacteria(UID203)	5449	104	58	96	8	0	0	0	0	13.79	0	0	0.696524	d__Bacteria;p__Proteobacteria;c__Alphaproteobacteria;o__Reyranellales;f__Reyranellaceae;g__;s__	N/A	N/A	N/A	N/A	N/A	N/A	N/A	N/A	N/A	N/A	d__Bacteria;p__Proteobacteria;c__Alphaproteobacteria;o__Reyranellales;f__Reyranellaceae;g__;s__	taxonomic novelty determined using RED	N/A	N/A	14.68	11	0.885803	N/A
PAO3A_opera_contig_878271	50_1	1308368	28.7847	115.222	k__Bacteria(UID203)	5449	104	58	72	32	0	0	0	0	48.28	0	0	0.679234	d__Bacteria;p__Actinobacteriota;c__Actinomycetia;o__Propionibacteriales;f__Nocardioidaceae;g__;s__	N/A	N/A	N/A	N/A	N/A	N/A	N/A	N/A	N/A	N/A	d__Bacteria;p__Actinobacteriota;c__Actinomycetia;o__Propionibacteriales;f__Nocardioidaceae;g__;s__	taxonomic classification fully defined by topology	N/A	N/A	38.45	11	0.777243	N/A
PAO3A_opera_contig_878538	8_1	1209147	3.88914	62.798	k__Bacteria(UID2570)	433	273	183	163	109	1	0	0	0	36.56	0.55	0	0.307411	d__Bacteria;p__Bacteroidota;c__Ignavibacteria;o__SJA-28;f__B-1AR;g__UBA9002;s__	N/A	N/A	N/A	N/A	N/A	GCA_003519545.1	95	d__Bacteria;p__Bacteroidota;c__Ignavibacteria;o__SJA-28;f__B-1AR;g__UBA9002;s__UBA9002 sp003519545	92.96	0.55	d__Bacteria;p__Bacteroidota;c__Ignavibacteria;o__SJA-28;f__B-1AR;g__UBA9002;s__	taxonomic classification defined by topology and ANI	N/A	GCA_002455255.1, s__UBA9002 sp002455255, 95.0, 80.13, 0.62	37.42	11	0.988691	N/A
PAO3A_opera_contig_878539	9_1	1118402	4.32041	74.2293	k__Bacteria(UID203)	5449	104	58	82	22	0	0	0	0	32.76	0	0	0.308335	d__Bacteria;p__Bacteroidota;c__Ignavibacteria;o__SJA-28;f__B-1AR;g__UBA9002;s__	N/A	N/A	N/A	N/A	N/A	GCA_003519545.1	95	d__Bacteria;p__Bacteroidota;c__Ignavibacteria;o__SJA-28;f__B-1AR;g__UBA9002;s__UBA9002 sp003519545	94.9	0.69	d__Bacteria;p__Bacteroidota;c__Ignavibacteria;o__SJA-28;f__B-1AR;g__UBA9002;s__	taxonomic classification defined by topology and ANI	N/A	GCA_002455255.1, s__UBA9002 sp002455255, 95.0, 80.24, 0.72	31.9	11	0.997047	Genome not assigned to closest species as it falls outside its pre-defined ANI radius
PAO3A_opera_contig_878617	48_1	1007006	19.3496	165.838	k__Bacteria(UID3187)	2258	188	117	115	72	1	0	0	0	33.33	0.85	0	0.474467	d__Bacteria;p__Acidobacteriota;c__Blastocatellia;o__Pyrinomonadales;f__Pyrinomonadaceae;g__OLB17;s__	N/A	N/A	N/A	N/A	N/A	GCA_003223975.1	95	d__Bacteria;p__Acidobacteriota;c__Blastocatellia;o__Pyrinomonadales;f__Pyrinomonadaceae;g__OLB17;s__OLB17 sp003223975	76.62	0.07	d__Bacteria;p__Acidobacteriota;c__Blastocatellia;o__Pyrinomonadales;f__Pyrinomonadaceae;g__OLB17;s__	taxonomic classification defined by topology and ANI	N/A	GCA_001567505.1, s__OLB17 sp001567505, 95.0, 78.57, 0.05; GCA_001464665.1, s__OLB17 sp001464665, 95.0, 78.43, 0.05; GCA_003223025.1, s__OLB17 sp003223025, 95.0, 77.54, 0.06; GCA_002333435.1, s__OLB17 sp002333435, 95.0, 77.27, 0.05; GCA_002360555.1, s__OLB17 sp002360555, 95.0, 76.93, 0.03; GCA_001464455.1, s__OLB17 sp001464455, 95.0, 76.93, 0.05; GCA_002483395.1, s__OLB17 sp002483395, 95.0, 75.75,…	42.48	11	0.942868	N/A
PAO3A_opera_contig_878670	100_1	1011880	17.7586	157.631	o__Rhizobiales(UID3642)	107	485	316	333	152	0	0	0	0	23.79	0	0	0.652002	d__Bacteria;p__Proteobacteria;c__Alphaproteobacteria;o__Rhizobiales;f__Xanthobacteraceae;g__;s__	N/A	N/A	N/A	N/A	N/A	N/A	N/A	N/A	N/A	N/A	d__Bacteria;p__Proteobacteria;c__Alphaproteobacteria;o__Rhizobiales;f__Xanthobacteraceae;g__;s__	taxonomic novelty determined using RED	N/A	N/A	31.43	11	0.911284	N/A
PAO3A_opera_contig_879030	89_1	1172030	17.8368	211.37	k__Bacteria(UID203)	5449	104	58	71	33	0	0	0	0	50	0	0	0.649809	d__Bacteria;p__Proteobacteria;c__Alphaproteobacteria;o__Caulobacterales;f__Caulobacteraceae;g__Brevundimonas;s__Brevundimonas sp002426005	GCA_002426005.1	95	d__Bacteria;p__Proteobacteria;c__Alphaproteobacteria;o__Caulobacterales;f__Caulobacteraceae;g__Brevundimonas;s__Brevundimonas sp002426005	97.13	0.73	GCA_002426005.1	95	d__Bacteria;p__Proteobacteria;c__Alphaproteobacteria;o__Caulobacterales;f__Caulobacteraceae;g__Brevundimonas;s__Brevundimonas sp002426005	97.13	0.73	d__Bacteria;p__Proteobacteria;c__Alphaproteobacteria;o__Caulobacterales;f__Caulobacteraceae;g__Brevundimonas;s__	taxonomic classification defined by topology and ANI	topological placement and ANI have congruent species assignments	GCF_003627995.1, s__Brevundimonas naejangsanensis_B, 95.0, 79.7, 0.48; GCF_001425945.1, s__Brevundimonas sp001425945, 95.0, 79.59, 0.51; GCF_003730275.1, s__Brevundimonas halotolerans, 95.0, 79.58, 0.47; GCF_003938605.1, s__Brevundimonas sp003938605, 95.0, 79.54, 0.51; GCF_900163625.1, s__Brevundimonas diminuta_A, 95.0, 79.51, 0.46; GCA_002430835.1, s__Brevundimonas sp002430835, 95.0, 79.48, 0.45…	41.83	11	N/A	N/A
PAO3A_opera_contig_879118	52_1	1503630	29.5026	296.154	k__Bacteria(UID203)	5449	104	58	66	38	0	0	0	0	56.9	0	0	0.715193	d__Bacteria;p__Actinobacteriota;c__Actinomycetia;o__Propionibacteriales;f__Nocardioidaceae;g__Nocardioides;s__	N/A	N/A	N/A	N/A	N/A	GCF_003633575.1	95	d__Bacteria;p__Actinobacteriota;c__Actinomycetia;o__Propionibacteriales;f__Nocardioidaceae;g__Nocardioides;s__Nocardioides sp003633575	85.21	0.74	d__Bacteria;p__Actinobacteriota;c__Actinomycetia;o__Propionibacteriales;f__Nocardioidaceae;g__Nocardioides;s__	taxonomic classification defined by topology and ANI	N/A	GCF_001425025.1, s__Nocardioides sp001425025, 95.0, 88.48, 0.81; GCF_001428125.1, s__Nocardioides sp001428125, 95.0, 85.57, 0.69; GCF_004137255.1, s__Nocardioides oleivorans, 95.0, 85.42, 0.71; GCF_900105585.1, s__Nocardioides exalbidus, 95.0, 85.34, 0.7; GCF_004137235.1, s__Nocardioides ganghwensis, 95.0, 85.28, 0.73; GCF_004785795.1, s__Nocardioides sp004785795, 95.0, 85.12, 0.73; GCF_004137245…	43.61	11	0.98	Genome not assigned to closest species as it falls outside its pre-defined ANI radius
PAO3A_opera_contig_879119	53_1	1397483	28.6191	295.882	k__Bacteria(UID203)	5449	104	58	93	11	0	0	0	0	12.07	0	0	0.719091	d__Bacteria;p__Actinobacteriota;c__Actinomycetia;o__Propionibacteriales;f__Nocardioidaceae;g__Nocardioides;s__	N/A	N/A	N/A	N/A	N/A	GCF_001425025.1	95	d__Bacteria;p__Actinobacteriota;c__Actinomycetia;o__Propionibacteriales;f__Nocardioidaceae;g__Nocardioides;s__Nocardioides sp001425025	88.42	0.82	d__Bacteria;p__Actinobacteriota;c__Actinomycetia;o__Propionibacteriales;f__Nocardioidaceae;g__Nocardioides;s__	taxonomic classification defined by topology and ANI	N/A	GCF_001428125.1, s__Nocardioides sp001428125, 95.0, 85.22, 0.68; GCF_900105585.1, s__Nocardioides exalbidus, 95.0, 85.16, 0.72; GCF_004137235.1, s__Nocardioides ganghwensis, 95.0, 85.15, 0.7; GCF_004137255.1, s__Nocardioides oleivorans, 95.0, 85.05, 0.73; GCF_003633575.1, s__Nocardioides sp003633575, 95.0, 84.98, 0.72; GCF_004137345.1, s__Nocardioides sp004137345, 95.0, 84.82, 0.69; GCF_004137245…	16.33	11	0.974448	Genome not assigned to closest species as it falls outside its pre-defined ANI radius
PAO3A_opera_contig_879187	41_1	1344455	14.2268	130.332	k__Bacteria(UID1452)	924	163	110	80	81	2	0	0	0	44.55	1.82	0	0.569461	d__Bacteria;p__Chloroflexota;c__Anaerolineae;o__Promineofilales;f__Promineofilaceae;g__Promineofilum;s__	N/A	N/A	N/A	N/A	N/A	GCF_900066015.1	95	d__Bacteria;p__Chloroflexota;c__Anaerolineae;o__Promineofilales;f__Promineofilaceae;g__Promineofilum;s__Promineofilum breve	78.55	0.36	d__Bacteria;p__Chloroflexota;c__Anaerolineae;o__Promineofilales;f__Promineofilaceae;g__;s__	taxonomic classification defined by topology and ANI	N/A	N/A	50	11	0.937679	N/A
PAO3A_opera_contig_879188	39_1	1371539	19.0431	151.317	k__Bacteria(UID203)	5449	104	58	87	17	0	0	0	0	25.86	0	0	0.621454	d__Bacteria;p__Chloroflexota;c__Anaerolineae;o__Promineofilales;f__Promineofilaceae;g__Promineofilum;s__	N/A	N/A	N/A	N/A	N/A	GCF_900066015.1	95	d__Bacteria;p__Chloroflexota;c__Anaerolineae;o__Promineofilales;f__Promineofilaceae;g__Promineofilum;s__Promineofilum breve	80.5	0.62	d__Bacteria;p__Chloroflexota;c__Anaerolineae;o__Promineofilales;f__Promineofilaceae;g__;s__	taxonomic classification defined by topology and ANI	N/A	N/A	18.79	11	0.933576	N/A
PAO3A_opera_contig_879273	102_1	1083314	9.46758	65.302	k__Bacteria(UID203)	5449	104	58	79	25	0	0	0	0	34.48	0	0	0.678894	d__Bacteria;p__Proteobacteria;c__Alphaproteobacteria;o__Rhizobiales;f__Rhizobiaceae;g__;s__	N/A	N/A	N/A	N/A	N/A	N/A	N/A	N/A	N/A	N/A	d__Bacteria;p__Proteobacteria;c__Alphaproteobacteria;o__Rhizobiales;f__Rhizobiaceae;g__;s__	taxonomic classification fully defined by topology	N/A	N/A	30.26	11	0.935608	N/A
PAO3A_opera_contig_879387	63_1	2198328	60.2561	979.228	c__Betaproteobacteria(UID3959)	235	414	209	173	233	8	0	0	0	53.11	0.96	100	0.623903	d__Bacteria;p__Proteobacteria;c__Gammaproteobacteria;o__Burkholderiales;f__Thiobacillaceae;g__Thiobacillus;s__Thiobacillus sp001899305	GCA_001899305.1	95	d__Bacteria;p__Proteobacteria;c__Gammaproteobacteria;o__Burkholderiales;f__Thiobacillaceae;g__Thiobacillus;s__Thiobacillus sp001899305	95.76	0.82	N/A	N/A	N/A	N/A	N/A	d__Bacteria;p__Proteobacteria;c__Gammaproteobacteria;o__Burkholderiales;f__Thiobacillaceae;g__Thiobacillus;s__	ANI	topological placement and ANI have incongruent species assignments	GCA_001899305.1, s__Thiobacillus sp001899305, 95.0, 95.76, 0.82; GCA_002343685.1, s__Thiobacillus denitrificans_A, 95.0, 94.34, 0.71; GCF_000373385.1, s__Thiobacillus thioparus, 95.0, 92.03, 0.74; GCA_001899765.1, s__Thiobacillus sp001899765, 95.0, 86.35, 0.61; GCA_001897675.1, s__Thiobacillus sp001897675, 95.0, 84.24, 0.49; GCA_003510325.1, s__Thiobacillus sp003510325, 95.0, 84.03, 0.41; GCF_000…	65.54	11	N/A	N/A
PAO3A_opera_contig_879388	65_1	1342027	61.5432	1096.63	k__Bacteria(UID203)	5449	104	58	83	21	0	0	0	0	32.76	0	0	0.629769	d__Bacteria;p__Proteobacteria;c__Gammaproteobacteria;o__Burkholderiales;f__Thiobacillaceae;g__Thiobacillus;s__Thiobacillus sp001899305	GCA_001899305.1	95	d__Bacteria;p__Proteobacteria;c__Gammaproteobacteria;o__Burkholderiales;f__Thiobacillaceae;g__Thiobacillus;s__Thiobacillus sp001899305	96.4	0.92	GCA_001899305.1	95	d__Bacteria;p__Proteobacteria;c__Gammaproteobacteria;o__Burkholderiales;f__Thiobacillaceae;g__Thiobacillus;s__Thiobacillus sp001899305	96.4	0.92	d__Bacteria;p__Proteobacteria;c__Gammaproteobacteria;o__Burkholderiales;f__Thiobacillaceae;g__Thiobacillus;s__	taxonomic classification defined by topology and ANI	topological placement and ANI have congruent species assignments	GCA_002343685.1, s__Thiobacillus denitrificans_A, 95.0, 94.87, 0.79; GCF_000373385.1, s__Thiobacillus thioparus, 95.0, 92.37, 0.85; GCA_001899765.1, s__Thiobacillus sp001899765, 95.0, 85.89, 0.67; GCA_001897675.1, s__Thiobacillus sp001897675, 95.0, 84.35, 0.63; GCF_000376425.1, s__Thiobacillus denitrificans, 95.0, 84.14, 0.65; GCA_002256995.1, s__Thiobacillus sp002256995, 95.0, 84.1, 0.64; GCF_00…	30.91	11	N/A	N/A
PAO3A_opera_contig_879397	101_1	1331476	13.2963	151.875	k__Bacteria(UID203)	5449	104	58	93	11	0	0	0	0	18.97	0	0	0.65055	d__Bacteria;p__Proteobacteria;c__Alphaproteobacteria;o__Rhizobiales;f__Xanthobacteraceae;g__;s__	N/A	N/A	N/A	N/A	N/A	N/A	N/A	N/A	N/A	N/A	d__Bacteria;p__Proteobacteria;c__Alphaproteobacteria;o__Rhizobiales;f__Xanthobacteraceae;g__;s__	taxonomic novelty determined using RED	N/A	N/A	21.45	11	0.909108	N/A
PAO3A_opera_contig_879400	54_1	1342375	173.121	857.299	o__Actinomycetales(UID1697)	387	330	193	128	202	0	0	0	0	53.89	0	0	0.702301	d__Bacteria;p__Actinobacteriota;c__Actinomycetia;o__Propionibacteriales;f__Propionibacteriaceae;g__Micropruina;s__	N/A	N/A	N/A	N/A	N/A	GCF_900289045.1	95	d__Bacteria;p__Actinobacteriota;c__Actinomycetia;o__Propionibacteriales;f__Propionibacteriaceae;g__Micropruina;s__Micropruina glycogenica	79.7	0.51	d__Bacteria;p__Actinobacteriota;c__Actinomycetia;o__Propionibacteriales;f__Propionibacteriaceae;g__;s__	taxonomic classification defined by topology and ANI	N/A	N/A	63.39	11	0.934668	N/A
PAO3A_opera_contig_879411	84_1	3789289	94.8481	753.268	c__Gammaproteobacteria(UID4267)	119	544	284	23	509	12	0	0	0	94.54	2.55	0	0.627727	d__Bacteria;p__Proteobacteria;c__Gammaproteobacteria;o__Competibacterales;f__Competibacteraceae;g__Contendobacter;s__	N/A	N/A	N/A	N/A	N/A	N/A	N/A	N/A	N/A	N/A	d__Bacteria;p__Proteobacteria;c__Gammaproteobacteria;o__Competibacterales;f__Competibacteraceae;g__;s__	taxonomic novelty determined using RED	N/A	N/A	93.57	11	0.934251	N/A
PAO3A_opera_contig_879479	16_1	1530474	3.70866	204.087	p__Bacteroidetes(UID2591)	364	303	203	187	116	0	0	0	0	38.13	0	0	0.412345	d__Bacteria;p__Bacteroidota;c__Bacteroidia;o__Chitinophagales;f__Chitinophagaceae;g__JJ008;s__	N/A	N/A	N/A	N/A	N/A	N/A	N/A	N/A	N/A	N/A	d__Bacteria;p__Bacteroidota;c__Bacteroidia;o__Chitinophagales;f__Chitinophagaceae;g__JJ008;s__	ANI	N/A	GCA_002352145.1, s__JJ008 sp002352145, 95.0, 77.74, 0.19; GCA_002342205.1, s__JJ008 sp002342205, 95.0, 77.53, 0.03; GCA_002400415.1, s__JJ008 sp002400415, 95.0, 76.8, 0.17; GCA_003489485.1, s__JJ008 sp003489485, 95.0, 76.76, 0.02; GCA_001464625.1, s__JJ008 sp001464625, 95.0, 76.64, 0.13; GCA_005791465.1, s__JJ008 sp005791465, 95.0, 76.53, 0.04; GCF_002127295.1, s__JJ008 sp002127295, 95.0, 76.45, …	36.94	11	0.936358	N/A
PAO3A_opera_contig_879705	49_1	1201594	58.0534	651.713	o__Actinomycetales(UID1697)	387	330	193	228	102	0	0	0	0	23.83	0	0	0.649705	d__Bacteria;p__Actinobacteriota;c__Actinomycetia;o__Propionibacteriales;f__Nocardioidaceae;g__Nocardioides_B;s__	N/A	N/A	N/A	N/A	N/A	GCF_004168035.1	95	d__Bacteria;p__Actinobacteriota;c__Actinomycetia;o__Propionibacteriales;f__Nocardioidaceae;g__Nocardioides_B;s__Nocardioides_B iriomotensis	78.69	0.26	d__Bacteria;p__Actinobacteriota;c__Actinomycetia;o__Propionibacteriales;f__Nocardioidaceae;g__;s__	taxonomic classification defined by topology and ANI	N/A	N/A	37.78	11	0.874392	N/A
PAO3A_opera_contig_880403	31_2	1594351	231.028	2796.07	k__Bacteria(UID1452)	924	163	110	103	60	0	0	0	0	41.82	0	0	0.642489	d__Bacteria;p__Chloroflexota;c__Anaerolineae;o__UBA3071;f__;g__;s__	N/A	N/A	N/A	N/A	N/A	N/A	N/A	N/A	N/A	N/A	d__Bacteria;p__Chloroflexota;c__Anaerolineae;o__;f__;g__;s__	taxonomic novelty determined using RED	N/A	N/A	34.58	11	0.618273	N/A
PAO3A_spadeshybrid_NODE_1	48_1	3050167	19.2909	167.831	k__Bacteria(UID3187)	2258	188	117	4	182	2	0	0	0	96.58	1.71	0	0.481031	d__Bacteria;p__Acidobacteriota;c__Blastocatellia;o__Pyrinomonadales;f__Pyrinomonadaceae;g__OLB17;s__	N/A	N/A	N/A	N/A	N/A	GCA_003223975.1	95	d__Bacteria;p__Acidobacteriota;c__Blastocatellia;o__Pyrinomonadales;f__Pyrinomonadaceae;g__OLB17;s__OLB17 sp003223975	76.49	0.05	d__Bacteria;p__Acidobacteriota;c__Blastocatellia;o__Pyrinomonadales;f__Pyrinomonadaceae;g__OLB17;s__	taxonomic classification defined by topology and ANI	N/A	GCA_001567505.1, s__OLB17 sp001567505, 95.0, 77.68, 0.05; GCA_001464665.1, s__OLB17 sp001464665, 95.0, 76.73, 0.05; GCA_003223025.1, s__OLB17 sp003223025, 95.0, 76.71, 0.04; GCA_002333435.1, s__OLB17 sp002333435, 95.0, 76.54, 0.04; GCA_001464455.1, s__OLB17 sp001464455, 95.0, 76.17, 0.03; GCA_002483395.1, s__OLB17 sp002483395, 95.0, 75.71, 0.03; GCA_003577445.1, s__OLB17 sp003577445, 95.0, 75.56,…	93.77	11	0.94076	N/A
PAO3A_spadeshybrid_NODE_10	27_0	1386113	7.53018	99.33	k__Bacteria(UID2982)	88	229	147	158	71	0	0	0	0	32.51	0	0	0.585511	d__Bacteria;p__Verrucomicrobiota;c__Verrucomicrobiae;o__Verrucomicrobiales;f__Verrucomicrobiaceae;g__Prosthecobacter;s__	N/A	N/A	N/A	N/A	N/A	N/A	N/A	N/A	N/A	N/A	d__Bacteria;p__Verrucomicrobiota;c__Verrucomicrobiae;o__Verrucomicrobiales;f__Verrucomicrobiaceae;g__Prosthecobacter;s__	ANI	N/A	GCA_003506995.1, s__Prosthecobacter sp003506995, 95.0, 79.08, 0.35; GCA_002482965.1, s__Prosthecobacter sp002482965, 95.0, 78.19, 0.39; GCA_002279765.1, s__Prosthecobacter sp002279765, 95.0, 78.07, 0.4; GCA_002336895.1, s__Prosthecobacter sp002336895, 95.0, 77.99, 0.4; GCA_002343505.1, s__Prosthecobacter sp002343505, 95.0, 77.88, 0.24; GCF_900167535.1, s__Prosthecobacter debontii, 95.0, 76.79, 0.…	32.48	11	0.929909	N/A
PAO3A_spadeshybrid_NODE_11	8_1	1377398	4.183	65.0967	k__Bacteria(UID2570)	433	273	183	139	133	1	0	0	0	41.48	0.55	0	0.307147	d__Bacteria;p__Bacteroidota;c__Ignavibacteria;o__SJA-28;f__B-1AR;g__UBA9002;s__	N/A	N/A	N/A	N/A	N/A	GCA_003519545.1	95	d__Bacteria;p__Bacteroidota;c__Ignavibacteria;o__SJA-28;f__B-1AR;g__UBA9002;s__UBA9002 sp003519545	93.21	0.55	d__Bacteria;p__Bacteroidota;c__Ignavibacteria;o__SJA-28;f__B-1AR;g__UBA9002;s__	taxonomic classification defined by topology and ANI	N/A	GCA_002455255.1, s__UBA9002 sp002455255, 95.0, 80.48, 0.61	48.21	11	0.991271	N/A
PAO3A_spadeshybrid_NODE_12	84_2	1236838	106.14	803.578	k__Bacteria(UID203)	5449	104	58	83	21	0	0	0	0	32.76	0	0	0.625775	d__Bacteria;p__Proteobacteria;c__Gammaproteobacteria;o__Competibacterales;f__Competibacteraceae;g__Contendobacter;s__	N/A	N/A	N/A	N/A	N/A	N/A	N/A	N/A	N/A	N/A	d__Bacteria;p__Proteobacteria;c__Gammaproteobacteria;o__Competibacterales;f__Competibacteraceae;g__;s__	taxonomic novelty determined using RED	N/A	N/A	24.78	11	0.937501	N/A
PAO3A_spadeshybrid_NODE_13	1_1	1212673	1.07851	47.52	k__Bacteria(UID203)	5449	103	58	82	21	0	0	0	0	29.31	0	0	0.489577	d__Bacteria;p__Cyanobacteria;c__Vampirovibrionia;o__Obscuribacterales;f__Obscuribacteraceae;g__Obscuribacter;s__	N/A	N/A	N/A	N/A	N/A	GCA_001899315.1	95	d__Bacteria;p__Cyanobacteria;c__Vampirovibrionia;o__Obscuribacterales;f__Obscuribacteraceae;g__Obscuribacter;s__Obscuribacter phosphatis	94.39	0.9	d__Bacteria;p__Cyanobacteria;c__Vampirovibrionia;o__Obscuribacterales;f__Obscuribacteraceae;g__;s__	taxonomic classification defined by topology and ANI	N/A	N/A	20.04	11	0.996782	Genome not assigned to closest species as it falls outside its pre-defined ANI radius
PAO3A_spadeshybrid_NODE_14	101_1	1205431	14.6405	158.002	k__Bacteria(UID203)	5449	104	58	93	11	0	0	0	0	18.97	0	0	0.651488	d__Bacteria;p__Proteobacteria;c__Alphaproteobacteria;o__Rhizobiales;f__Xanthobacteraceae;g__;s__	N/A	N/A	N/A	N/A	N/A	N/A	N/A	N/A	N/A	N/A	d__Bacteria;p__Proteobacteria;c__Alphaproteobacteria;o__Rhizobiales;f__Xanthobacteraceae;g__;s__	taxonomic novelty determined using RED	N/A	N/A	21.33	11	0.909304	N/A
PAO3A_spadeshybrid_NODE_15	66_1	1170281	50.4251	249.524	c__Betaproteobacteria(UID3959)	235	414	209	226	188	0	0	0	0	38.76	0	0	0.65336	d__Bacteria;p__Proteobacteria;c__Gammaproteobacteria;o__Burkholderiales;f__Thiobacillaceae;g__Thiobacillus;s__	N/A	N/A	N/A	N/A	N/A	GCA_001897705.1	95	d__Bacteria;p__Proteobacteria;c__Gammaproteobacteria;o__Burkholderiales;f__Thiobacillaceae;g__Thiobacillus;s__Thiobacillus sp001897705	86.59	0.77	d__Bacteria;p__Proteobacteria;c__Gammaproteobacteria;o__Burkholderiales;f__Thiobacillaceae;g__Thiobacillus;s__	taxonomic classification defined by topology and ANI	N/A	GCA_002403375.1, s__Thiobacillus denitrificans_E, 95.0, 83.29, 0.66; GCA_001897675.1, s__Thiobacillus sp001897675, 95.0, 83.09, 0.59; GCA_002281775.1, s__Thiobacillus sp002281775, 95.0, 82.81, 0.67; GCF_000376425.1, s__Thiobacillus denitrificans, 95.0, 82.6, 0.61; GCA_002343685.1, s__Thiobacillus denitrificans_A, 95.0, 82.46, 0.67; GCA_002256995.1, s__Thiobacillus sp002256995, 95.0, 82.39, 0.64; …	48.75	11	0.969382	Genome not assigned to closest species as it falls outside its pre-defined ANI radius
PAO3A_spadeshybrid_NODE_16	106_1	1131227	24.1641	161.744	o__Rhizobiales(UID3654)	92	481	319	263	218	0	0	0	0	39.18	0	0	0.679635	d__Bacteria;p__Proteobacteria;c__Alphaproteobacteria;o__Rhizobiales;f__Beijerinckiaceae;g__;s__	N/A	N/A	N/A	N/A	N/A	N/A	N/A	N/A	N/A	N/A	d__Bacteria;p__Proteobacteria;c__Alphaproteobacteria;o__Rhizobiales;f__Beijerinckiaceae;g__;s__	taxonomic novelty determined using RED	N/A	N/A	56.23	11	0.879201	N/A
PAO3A_spadeshybrid_NODE_17	112_0	1113187	10.6851	78.6536	k__Bacteria(UID203)	5449	104	58	77	26	1	0	0	0	37.93	1.72	0	0.681307	d__Bacteria;p__Proteobacteria;c__Alphaproteobacteria;o__UBA1301;f__UBA1301;g__;s__	N/A	N/A	N/A	N/A	N/A	GCA_002352285.1	95	d__Bacteria;p__Proteobacteria;c__Alphaproteobacteria;o__UBA1301;f__UBA1301;g__UBA2784;s__UBA2784 sp002352285	77.19	0.15	d__Bacteria;p__Proteobacteria;c__Alphaproteobacteria;o__UBA1301;f__UBA1301;g__;s__	taxonomic classification defined by topology and ANI	N/A	N/A	27.6	11	0.835852	N/A
PAO3A_spadeshybrid_NODE_18	3_1	1090360	13.8359	142.014	k__Bacteria(UID1452)	924	161	108	41	119	1	0	0	0	67.13	0.93	0	0.507504	d__Bacteria;p__Patescibacteria;c__Saccharimonadia;o__Saccharimonadales;f__UBA4665;g__GCA-2746885;s__	N/A	N/A	N/A	N/A	N/A	GCA_002746885.1	95	d__Bacteria;p__Patescibacteria;c__Saccharimonadia;o__Saccharimonadales;f__UBA4665;g__GCA-2746885;s__GCA-2746885 sp002746885	78.72	0.09	d__Bacteria;p__Patescibacteria;c__Saccharimonadia;o__Saccharimonadales;f__UBA4665;g__;s__	taxonomic classification defined by topology and ANI	N/A	N/A	74.96	11	0.88772	N/A
PAO3A_spadeshybrid_NODE_19	94_1	1052952	13.723	151.349	k__Bacteria(UID203)	5449	104	58	91	13	0	0	0	0	18.97	0	0	0.663711	d__Bacteria;p__Proteobacteria;c__Alphaproteobacteria;o__Rhodobacterales;f__Rhodobacteraceae;g__Paracoccus;s__	N/A	N/A	N/A	N/A	N/A	GCF_003337565.1	95	d__Bacteria;p__Proteobacteria;c__Alphaproteobacteria;o__Rhodobacterales;f__Rhodobacteraceae;g__Paracoccus;s__Paracoccus lutimaris	87.54	0.71	d__Bacteria;p__Proteobacteria;c__Alphaproteobacteria;o__Rhodobacterales;f__Rhodobacteraceae;g__Paracoccus;s__	taxonomic classification defined by topology and ANI	N/A	GCF_001546115.1, s__Paracoccus aminovorans_B, 95.0, 84.57, 0.65; GCF_000518925.1, s__Paracoccus sp000518925, 95.0, 84.53, 0.64; GCA_003633525.1, s__Paracoccus pantotrophus, 95.0, 84.44, 0.62; GCF_000763885.1, s__Paracoccus versutus, 95.0, 84.34, 0.63; GCF_000763905.1, s__Paracoccus halophilus, 95.0, 84.34, 0.58; GCF_003368585.1, s__Paracoccus thiocyanatus, 95.0, 84.33, 0.5; GCF_900100045.1, s__Pa…	23	11	0.993363	Genome not assigned to closest species as it falls outside its pre-defined ANI radius
PAO3A_spadeshybrid_NODE_2	49_2	2793153	61.4908	638.897	o__Actinomycetales(UID1697)	387	330	193	25	305	0	0	0	0	90.93	0	0	0.651363	d__Bacteria;p__Actinobacteriota;c__Actinomycetia;o__Propionibacteriales;f__Nocardioidaceae;g__;s__	N/A	N/A	N/A	N/A	N/A	N/A	N/A	N/A	N/A	N/A	d__Bacteria;p__Actinobacteriota;c__Actinomycetia;o__Propionibacteriales;f__Nocardioidaceae;g__;s__	taxonomic classification fully defined by topology	N/A	N/A	87.16	11	0.782142	N/A
PAO3A_spadeshybrid_NODE_20	70_1	1009665	23.4367	333.201	k__Bacteria(UID203)	5449	104	58	77	27	0	0	0	0	39.66	0	0	0.690809	d__Bacteria;p__Proteobacteria;c__Gammaproteobacteria;o__Burkholderiales;f__Burkholderiaceae;g__Tibeticola;s__	N/A	N/A	N/A	N/A	N/A	GCF_003843835.1	95	d__Bacteria;p__Proteobacteria;c__Gammaproteobacteria;o__Burkholderiales;f__Burkholderiaceae;g__Tibeticola;s__Tibeticola sediminis	82.89	0.65	d__Bacteria;p__Proteobacteria;c__Gammaproteobacteria;o__Burkholderiales;f__Burkholderiaceae;g__;s__	taxonomic classification defined by topology and ANI	N/A	N/A	32.24	11	0.939728	Genome not assigned to closest species as it falls outside its pre-defined ANI radius
PAO3A_spadeshybrid_NODE_3	89_1	2738015	18.1615	205.615	c__Alphaproteobacteria(UID3422)	26	529	308	2	527	0	0	0	0	99.73	0	0	0.643891	d__Bacteria;p__Proteobacteria;c__Alphaproteobacteria;o__Caulobacterales;f__Caulobacteraceae;g__Brevundimonas;s__Brevundimonas sp002426005	GCA_002426005.1	95	d__Bacteria;p__Proteobacteria;c__Alphaproteobacteria;o__Caulobacterales;f__Caulobacteraceae;g__Brevundimonas;s__Brevundimonas sp002426005	97.05	0.92	GCA_002426005.1	95	d__Bacteria;p__Proteobacteria;c__Alphaproteobacteria;o__Caulobacterales;f__Caulobacteraceae;g__Brevundimonas;s__Brevundimonas sp002426005	97.05	0.92	d__Bacteria;p__Proteobacteria;c__Alphaproteobacteria;o__Caulobacterales;f__Caulobacteraceae;g__Brevundimonas;s__	taxonomic classification defined by topology and ANI	topological placement and ANI have congruent species assignments	GCF_003627995.1, s__Brevundimonas naejangsanensis_B, 95.0, 79.72, 0.45; GCF_004683885.1, s__Brevundimonas sp004683885, 95.0, 79.72, 0.42; GCF_000701445.1, s__Brevundimonas bacteroides, 95.0, 79.68, 0.41; GCA_001794825.1, s__Brevundimonas sp001794825, 95.0, 79.65, 0.44; GCF_003730275.1, s__Brevundimonas halotolerans, 95.0, 79.61, 0.46; GCA_002430835.1, s__Brevundimonas sp002430835, 95.0, 79.59, 0.…	98.17	11	N/A	N/A
PAO3A_spadeshybrid_NODE_4	111_1	1985725	11.126	75.801	c__Alphaproteobacteria(UID3305)	564	349	230	140	190	19	0	0	0	55.87	5.65	5.26	0.679296	d__Bacteria;p__Proteobacteria;c__Alphaproteobacteria;o__UBA1301;f__UBA1301;g__;s__	N/A	N/A	N/A	N/A	N/A	GCA_002352285.1	95	d__Bacteria;p__Proteobacteria;c__Alphaproteobacteria;o__UBA1301;f__UBA1301;g__UBA2784;s__UBA2784 sp002352285	77.6	0.18	d__Bacteria;p__Proteobacteria;c__Alphaproteobacteria;o__UBA1301;f__UBA1301;g__;s__	taxonomic classification defined by topology and ANI	N/A	N/A	49.7	11	0.844394	N/A
PAO3A_spadeshybrid_NODE_5	52_1	1837539	38.415	300.324	k__Bacteria(UID203)	5449	104	58	64	40	0	0	0	0	60.34	0	0	0.717133	d__Bacteria;p__Actinobacteriota;c__Actinomycetia;o__Propionibacteriales;f__Nocardioidaceae;g__Nocardioides;s__	N/A	N/A	N/A	N/A	N/A	GCF_001425025.1	95	d__Bacteria;p__Actinobacteriota;c__Actinomycetia;o__Propionibacteriales;f__Nocardioidaceae;g__Nocardioides;s__Nocardioides sp001425025	88	0.77	d__Bacteria;p__Actinobacteriota;c__Actinomycetia;o__Propionibacteriales;f__Nocardioidaceae;g__Nocardioides;s__	taxonomic classification defined by topology and ANI	N/A	GCF_004137255.1, s__Nocardioides oleivorans, 95.0, 85.24, 0.69; GCF_001428125.1, s__Nocardioides sp001428125, 95.0, 85.23, 0.68; GCF_900105585.1, s__Nocardioides exalbidus, 95.0, 85.22, 0.69; GCF_003633575.1, s__Nocardioides sp003633575, 95.0, 85.19, 0.72; GCF_004137235.1, s__Nocardioides ganghwensis, 95.0, 85.12, 0.7; GCF_900112035.1, s__Nocardioides alpinus, 95.0, 84.86, 0.69; GCF_004785795.1, …	48.21	11	0.982226	Genome not assigned to closest species as it falls outside its pre-defined ANI radius
PAO3A_spadeshybrid_NODE_6	92_1	1681529	1.60084	120.479	k__Bacteria(UID2495)	2993	147	91	42	105	0	0	0	0	60.44	0	0	0.587965	d__Bacteria;p__Proteobacteria;c__Alphaproteobacteria;o__Rickettsiales;f__UBA3002;g__;s__	N/A	N/A	N/A	N/A	N/A	N/A	N/A	N/A	N/A	N/A	d__Bacteria;p__Proteobacteria;c__Alphaproteobacteria;o__Rickettsiales;f__UBA3002;g__;s__	taxonomic classification fully defined by topology	N/A	N/A	67.62	11	0.81103	N/A
PAO3A_spadeshybrid_NODE_7	9_1	1656441	4.21589	72.2285	k__Bacteria(UID2570)	433	273	183	149	124	0	0	0	0	50.6	0	0	0.308199	d__Bacteria;p__Bacteroidota;c__Ignavibacteria;o__SJA-28;f__B-1AR;g__UBA9002;s__	N/A	N/A	N/A	N/A	N/A	GCA_003519545.1	95	d__Bacteria;p__Bacteroidota;c__Ignavibacteria;o__SJA-28;f__B-1AR;g__UBA9002;s__UBA9002 sp003519545	94.48	0.64	d__Bacteria;p__Bacteroidota;c__Ignavibacteria;o__SJA-28;f__B-1AR;g__UBA9002;s__	taxonomic classification defined by topology and ANI	N/A	GCA_002455255.1, s__UBA9002 sp002455255, 95.0, 80.17, 0.64	46.67	11	0.9963	N/A
PAO3A_spadeshybrid_NODE_8	16_1	1574942	3.68682	204.025	p__Bacteroidetes(UID2591)	364	303	203	185	118	0	0	0	0	39.11	0	0	0.412202	d__Bacteria;p__Bacteroidota;c__Bacteroidia;o__Chitinophagales;f__Chitinophagaceae;g__JJ008;s__	N/A	N/A	N/A	N/A	N/A	GCA_002352145.1	95	d__Bacteria;p__Bacteroidota;c__Bacteroidia;o__Chitinophagales;f__Chitinophagaceae;g__JJ008;s__JJ008 sp002352145	77.68	0.19	d__Bacteria;p__Bacteroidota;c__Bacteroidia;o__Chitinophagales;f__Chitinophagaceae;g__JJ008;s__	taxonomic classification defined by topology and ANI	N/A	GCA_002342205.1, s__JJ008 sp002342205, 95.0, 77.47, 0.03; GCA_002400415.1, s__JJ008 sp002400415, 95.0, 76.91, 0.17; GCA_003489485.1, s__JJ008 sp003489485, 95.0, 76.76, 0.02; GCA_005791465.1, s__JJ008 sp005791465, 95.0, 76.7, 0.04; GCA_001464625.1, s__JJ008 sp001464625, 95.0, 76.6, 0.13; GCF_002127295.1, s__JJ008 sp002127295, 95.0, 76.57, 0.14; GCA_002378975.1, s__JJ008 sp002378975, 95.0, 76.46, 0…	37.78	11	0.955452	N/A
PAO3A_spadeshybrid_NODE_9	53_1	1444688	40.9535	313.054	o__Actinomycetales(UID1697)	387	330	193	206	124	0	0	0	0	30.57	0	0	0.718496	d__Bacteria;p__Actinobacteriota;c__Actinomycetia;o__Propionibacteriales;f__Nocardioidaceae;g__Nocardioides;s__	N/A	N/A	N/A	N/A	N/A	GCF_001425025.1	95	d__Bacteria;p__Actinobacteriota;c__Actinomycetia;o__Propionibacteriales;f__Nocardioidaceae;g__Nocardioides;s__Nocardioides sp001425025	88.89	0.85	d__Bacteria;p__Actinobacteriota;c__Actinomycetia;o__Propionibacteriales;f__Nocardioidaceae;g__Nocardioides;s__	taxonomic classification defined by topology and ANI	N/A	GCF_001428125.1, s__Nocardioides sp001428125, 95.0, 86.34, 0.72; GCF_004137235.1, s__Nocardioides ganghwensis, 95.0, 86.09, 0.78; GCF_900105585.1, s__Nocardioides exalbidus, 95.0, 85.99, 0.76; GCF_004785795.1, s__Nocardioides sp004785795, 95.0, 85.81, 0.77; GCF_003633575.1, s__Nocardioides sp003633575, 95.0, 85.81, 0.77; GCF_900112035.1, s__Nocardioides alpinus, 95.0, 85.79, 0.76; GCF_004137245.1…	40.3	11	0.97273	Genome not assigned to closest species as it falls outside its pre-defined ANI radius
PAO3A-tig00000001	48_1	7671730	20.5646	236.804	k__Bacteria(UID203)	5449	104	58	2	20	82	0	0	0	96.55	75.22	0	0.624486	d__Bacteria;p__Actinobacteriota;c__Actinomycetia;o__Propionibacteriales;f__Nocardioidaceae;g__Nocardioides;s__	N/A	N/A	N/A	N/A	N/A	N/A	N/A	N/A	N/A	N/A	d__Bacteria;p__Actinobacteriota;c__Actinomycetia;o__Propionibacteriales;f__Nocardioidaceae;g__Nocardioides;s__	taxonomic classification defined by topology and ANI	N/A	GCF_001425025.1, s__Nocardioides sp001425025, 95.0, 87.98, 0.84; GCF_001428125.1, s__Nocardioides sp001428125, 95.0, 85.44, 0.78; GCF_004137235.1, s__Nocardioides ganghwensis, 95.0, 85.26, 0.72; GCF_003633575.1, s__Nocardioides sp003633575, 95.0, 85.2, 0.73; GCF_900105585.1, s__Nocardioides exalbidus, 95.0, 85.16, 0.7; GCF_004137255.1, s__Nocardioides oleivorans, 95.0, 85.11, 0.71; GCF_004785795.…	14.84	11	0.96096	Genome has more than 80.0% of markers with multiple hits
PAO3A-tig00000003	54_1	3666458	144.848	775.981	o__Actinomycetales(UID1697)	387	330	193	17	310	3	0	0	0	94.56	0.28	0	0.700925	d__Bacteria;p__Actinobacteriota;c__Actinomycetia;o__Propionibacteriales;f__Propionibacteriaceae;g__Micropruina;s__	N/A	N/A	N/A	N/A	N/A	GCF_900289045.1	95	d__Bacteria;p__Actinobacteriota;c__Actinomycetia;o__Propionibacteriales;f__Propionibacteriaceae;g__Micropruina;s__Micropruina glycogenica	79.07	0.4	d__Bacteria;p__Actinobacteriota;c__Actinomycetia;o__Propionibacteriales;f__Propionibacteriaceae;g__;s__	taxonomic classification defined by topology and ANI	N/A	N/A	84.46	11	0.93648	N/A
PAO3A-tig00000011	84_2	3818874	92.7017	744.877	c__Gammaproteobacteria(UID4267)	119	544	284	23	510	11	0	0	0	94.31	2.17	0	0.627659	d__Bacteria;p__Proteobacteria;c__Gammaproteobacteria;o__Competibacterales;f__Competibacteraceae;g__Contendobacter;s__	N/A	N/A	N/A	N/A	N/A	N/A	N/A	N/A	N/A	N/A	d__Bacteria;p__Proteobacteria;c__Gammaproteobacteria;o__Competibacterales;f__Competibacteraceae;g__;s__	taxonomic novelty determined using RED	N/A	N/A	90.04	11	0.934426	N/A
PAO3A-tig00000024	89_1	2740818	16.7483	202.663	c__Alphaproteobacteria(UID3422)	26	529	308	16	513	0	0	0	0	96.92	0	0	0.644146	d__Bacteria;p__Proteobacteria;c__Alphaproteobacteria;o__Caulobacterales;f__Caulobacteraceae;g__Brevundimonas;s__Brevundimonas sp002426005	GCA_002426005.1	95	d__Bacteria;p__Proteobacteria;c__Alphaproteobacteria;o__Caulobacterales;f__Caulobacteraceae;g__Brevundimonas;s__Brevundimonas sp002426005	96.58	0.91	GCA_002426005.1	95	d__Bacteria;p__Proteobacteria;c__Alphaproteobacteria;o__Caulobacterales;f__Caulobacteraceae;g__Brevundimonas;s__Brevundimonas sp002426005	96.58	0.91	d__Bacteria;p__Proteobacteria;c__Alphaproteobacteria;o__Caulobacterales;f__Caulobacteraceae;g__Brevundimonas;s__	taxonomic classification defined by topology and ANI	topological placement and ANI have congruent species assignments	GCF_004683885.1, s__Brevundimonas sp004683885, 95.0, 79.63, 0.4; GCF_900163625.1, s__Brevundimonas diminuta_A, 95.0, 79.58, 0.42; GCF_000813765.1, s__Brevundimonas nasdae, 95.0, 79.55, 0.4; GCF_003730275.1, s__Brevundimonas halotolerans, 95.0, 79.53, 0.45; GCF_003627995.1, s__Brevundimonas naejangsanensis_B, 95.0, 79.5, 0.45; GCF_000701445.1, s__Brevundimonas bacteroides, 95.0, 79.49, 0.4; GCA_00…	93.59	11	N/A	N/A
PAO3A-tig00000031	29_1	1426444	36.9838	405.491	k__Bacteria(UID1452)	924	163	110	90	73	0	0	0	0	35.64	0	0	0.655351	d__Bacteria;p__Chloroflexota;c__Anaerolineae;o__UBA3071;f__;g__;s__	N/A	N/A	N/A	N/A	N/A	GCA_002366755.1	95	d__Bacteria;p__Chloroflexota;c__Anaerolineae;o__UBA3071;f__UBA3071;g__UBA3071;s__UBA3071 sp002366755	76.52	0.04	d__Bacteria;p__Chloroflexota;c__Anaerolineae;o__UBA3071;f__;g__;s__	taxonomic classification defined by topology and ANI	N/A	N/A	32.06	11	0.695355	N/A
PAO3A-tig00000067	62_1	1490555	50.3176	574.614	o__Rhizobiales(UID3654)	92	481	319	334	142	5	0	0	0	23.77	1.04	0	0.652682	d__Bacteria;p__Proteobacteria;c__Alphaproteobacteria;o__Rhizobiales;f__Beijerinckiaceae;g__28-YEA-48;s__	N/A	N/A	N/A	N/A	N/A	N/A	N/A	N/A	N/A	N/A	d__Bacteria;p__Proteobacteria;c__Alphaproteobacteria;o__Rhizobiales;f__Beijerinckiaceae;g__;s__	taxonomic novelty determined using RED	N/A	N/A	31.33	11	0.918969	N/A
PAO3A-tig00000154	61_2	2777050	73.5605	874.5	c__Betaproteobacteria(UID3971)	223	424	211	119	304	1	0	0	0	65.96	0.47	0	0.638094	d__Bacteria;p__Proteobacteria;c__Gammaproteobacteria;o__Burkholderiales;f__Rhodocyclaceae;g__Azonexus;s__	N/A	N/A	N/A	N/A	N/A	GCA_002396525.1	95	d__Bacteria;p__Proteobacteria;c__Gammaproteobacteria;o__Burkholderiales;f__Rhodocyclaceae;g__Azonexus;s__Azonexus sp002396525	85.19	0.61	d__Bacteria;p__Proteobacteria;c__Gammaproteobacteria;o__Burkholderiales;f__Rhodocyclaceae;g__Azonexus;s__	taxonomic classification defined by topology and ANI	N/A	GCA_002440665.1, s__Azonexus sp002440665, 95.0, 82.84, 0.53; GCF_003634965.1, s__Azonexus fungiphilus, 95.0, 81.65, 0.42; GCA_002425245.1, s__Azonexus sp002425245, 95.0, 81.39, 0.35; GCF_000519045.1, s__Azonexus agitata, 95.0, 81.35, 0.46; GCA_002470165.1, s__Azonexus sp002470165, 95.0, 81.28, 0.38; GCF_000429605.1, s__Azonexus hydrophilus, 95.0, 81.22, 0.42; GCF_001551835.1, s__Azonexus denitrif…	76.03	11	0.990861	N/A
PAO3A-tig00000201	107_0	1373677	31.0313	271.164	k__Bacteria(UID203)	5449	104	58	84	20	0	0	0	0	32.76	0	0	0.660897	d__Bacteria;p__Proteobacteria;c__Alphaproteobacteria;o__Rhizobiales;f__Beijerinckiaceae;g__;s__	N/A	N/A	N/A	N/A	N/A	N/A	N/A	N/A	N/A	N/A	d__Bacteria;p__Proteobacteria;c__Alphaproteobacteria;o__Rhizobiales;f__Beijerinckiaceae;g__;s__	taxonomic novelty determined using RED	N/A	N/A	31.43	11	0.884323	N/A
PAO3A-tig00000209	49_2	3302829	50.7262	628.181	o__Actinomycetales(UID1697)	387	330	193	14	316	0	0	0	0	95.38	0	0	0.65039	d__Bacteria;p__Actinobacteriota;c__Actinomycetia;o__Propionibacteriales;f__Nocardioidaceae;g__;s__	N/A	N/A	N/A	N/A	N/A	N/A	N/A	N/A	N/A	N/A	d__Bacteria;p__Actinobacteriota;c__Actinomycetia;o__Propionibacteriales;f__Nocardioidaceae;g__;s__	taxonomic classification fully defined by topology	N/A	N/A	88.1	11	0.78313	N/A
PAO3A-tig00000217	3_1	1089353	14.0873	140.849	k__Bacteria(UID1452)	924	161	108	45	115	1	0	0	0	64.73	0.93	0	0.507318	d__Bacteria;p__Patescibacteria;c__Saccharimonadia;o__Saccharimonadales;f__UBA4665;g__GCA-2746885;s__	N/A	N/A	N/A	N/A	N/A	GCA_002746885.1	95	d__Bacteria;p__Patescibacteria;c__Saccharimonadia;o__Saccharimonadales;f__UBA4665;g__GCA-2746885;s__GCA-2746885 sp002746885	78.37	0.09	d__Bacteria;p__Patescibacteria;c__Saccharimonadia;o__Saccharimonadales;f__UBA4665;g__;s__	taxonomic classification defined by topology and ANI	N/A	N/A	68	11	0.886683	N/A
PAO3A-tig00000244	43_1	1894439	22.9223	363.83	k__Bacteria(UID203)	5449	102	58	89	12	1	0	0	0	20.69	1.72	0	0.703858	d__Bacteria;p__Chloroflexota;c__Chloroflexia;o__Chloroflexales;f__Chloroflexaceae;g__OHK40;s__	N/A	N/A	N/A	N/A	N/A	GCA_004367505.1	95	d__Bacteria;p__Chloroflexota;c__Chloroflexia;o__Chloroflexales;f__Chloroflexaceae;g__OHK40;s__OHK40 sp004367505	78.86	0.48	d__Bacteria;p__Chloroflexota;c__Chloroflexia;o__Chloroflexales;f__Chloroflexaceae;g__;s__	taxonomic classification defined by topology and ANI	N/A	N/A	23.47	11	0.928899	N/A
PAO3A-tig00000264	94_1	1513020	13.2661	151.313	k__Bacteria(UID203)	5449	104	58	87	17	0	0	0	0	24.14	0	0	0.661012	d__Bacteria;p__Proteobacteria;c__Alphaproteobacteria;o__Rhodobacterales;f__Rhodobacteraceae;g__Paracoccus;s__	N/A	N/A	N/A	N/A	N/A	GCF_003337565.1	95	d__Bacteria;p__Proteobacteria;c__Alphaproteobacteria;o__Rhodobacterales;f__Rhodobacteraceae;g__Paracoccus;s__Paracoccus lutimaris	87.23	0.69	d__Bacteria;p__Proteobacteria;c__Alphaproteobacteria;o__Rhodobacterales;f__Rhodobacteraceae;g__Paracoccus;s__	taxonomic classification defined by topology and ANI	N/A	GCF_001546115.1, s__Paracoccus aminovorans_B, 95.0, 84.61, 0.65; GCF_000518925.1, s__Paracoccus sp000518925, 95.0, 84.49, 0.62; GCF_003368585.1, s__Paracoccus thiocyanatus, 95.0, 84.39, 0.5; GCF_000763885.1, s__Paracoccus versutus, 95.0, 84.36, 0.62; GCA_003633525.1, s__Paracoccus pantotrophus, 95.0, 84.14, 0.63; GCF_001447385.1, s__Paracoccus sp001447385, 95.0, 84.12, 0.62; GCF_900100045.1, s__P…	30.99	11	0.993677	Genome not assigned to closest species as it falls outside its pre-defined ANI radius
PAO3A-tig00000271	41_1	1566855	14.4814	132.215	k__Bacteria(UID203)	5449	104	58	73	31	0	0	0	0	42.01	0	0	0.584067	d__Bacteria;p__Chloroflexota;c__Anaerolineae;o__Promineofilales;f__Promineofilaceae;g__Promineofilum;s__	N/A	N/A	N/A	N/A	N/A	GCF_900066015.1	95	d__Bacteria;p__Chloroflexota;c__Anaerolineae;o__Promineofilales;f__Promineofilaceae;g__Promineofilum;s__Promineofilum breve	78.94	0.47	d__Bacteria;p__Chloroflexota;c__Anaerolineae;o__Promineofilales;f__Promineofilaceae;g__;s__	taxonomic classification defined by topology and ANI	N/A	N/A	40.58	11	0.934116	N/A
PAO3A-tig00000323	45_0	1261425	20.6214	345.899	root(UID1)	5656	56	24	56	0	0	0	0	0	0	0	0	0.70539	NA	NA	NA	NA	NA	NA	NA	NA	NA	NA	NA	NA	NA	NA	NA	NA	NA	NA	NA
PAO3A-tig00018026	31_1	4685957	218.17	2727.55	k__Bacteria(UID1452)	924	163	110	10	151	2	0	0	0	93.47	1.09	0	0.63902	d__Bacteria;p__Chloroflexota;c__Anaerolineae;o__UBA3071;f__;g__;s__	N/A	N/A	N/A	N/A	N/A	N/A	N/A	N/A	N/A	N/A	d__Bacteria;p__Chloroflexota;c__Anaerolineae;o__;f__;g__;s__	taxonomic novelty determined using RED	N/A	N/A	79.7	11	0.617745	N/A
PAO3A-tig00018046	55_0	1867985	63.7073	466.823	o__Actinomycetales(UID1697)	387	330	193	195	135	0	0	0	0	36.27	0	0	0.690877	d__Bacteria;p__Actinobacteriota;c__Actinomycetia;o__Propionibacteriales;f__Propionibacteriaceae;g__;s__	N/A	N/A	N/A	N/A	N/A	N/A	N/A	N/A	N/A	N/A	d__Bacteria;p__Actinobacteriota;c__Actinomycetia;o__Propionibacteriales;f__Propionibacteriaceae;g__;s__	taxonomic novelty determined using RED	N/A	N/A	39.19	11	0.918197	N/A
PAO3A-tig00018055	56_0	1311032	39.2502	190.193	o__Actinomycetales(UID1697)	387	330	193	174	155	1	0	0	0	41.15	0.26	0	0.703726	d__Bacteria;p__Actinobacteriota;c__Actinomycetia;o__Propionibacteriales;f__Propionibacteriaceae;g__Propioniciclava;s__	N/A	N/A	N/A	N/A	N/A	N/A	N/A	N/A	N/A	N/A	d__Bacteria;p__Actinobacteriota;c__Actinomycetia;o__Propionibacteriales;f__Propionibacteriaceae;g__Propioniciclava;s__	ANI	N/A	GCF_004324755.1, s__Propioniciclava sinopodophylli, 95.0, 80.75, 0.5; GCF_000826085.1, s__Propioniciclava massiliense, 95.0, 79.37, 0.38; GCF_004126535.1, s__Propioniciclava sp004126535, 95.0, 79.2, 0.33; GCF_900182665.1, s__Propioniciclava tarda, 95.0, 78.84, 0.37	55.18	11	0.940782	N/A
PAO3A-tig00139367	32_1	1905673	33.6215	380.737	k__Bacteria(UID203)	5449	104	58	88	16	0	0	0	0	21.55	0	0	0.650865	d__Bacteria;p__Chloroflexota;c__Anaerolineae;o__Caldilineales;f__;g__;s__	N/A	N/A	N/A	N/A	N/A	GCA_003694905.1	95	d__Bacteria;p__Chloroflexota;c__Anaerolineae;o__Caldilineales;f__J102;g__J102;s__J102 sp003694905	75.92	0.04	d__Bacteria;p__Chloroflexota;c__Anaerolineae;o__Caldilineales;f__;g__;s__	taxonomic classification defined by topology and ANI	N/A	N/A	20.62	11	0.639605	N/A
PAO3A-tig00139392	44_0	1288522	23.0535	360.378	k__Bacteria(UID1452)	924	155	106	121	34	0	0	0	0	17.92	0	0	0.701826	d__Bacteria;p__Chloroflexota;c__Chloroflexia;o__Chloroflexales;f__Chloroflexaceae;g__OHK40;s__	N/A	N/A	N/A	N/A	N/A	GCA_004367505.1	95	d__Bacteria;p__Chloroflexota;c__Chloroflexia;o__Chloroflexales;f__Chloroflexaceae;g__OHK40;s__OHK40 sp004367505	79.05	0.53	d__Bacteria;p__Chloroflexota;c__Chloroflexia;o__Chloroflexales;f__Chloroflexaceae;g__;s__	taxonomic classification defined by topology and ANI	N/A	N/A	20.75	11	0.9381	N/A
PAO3A-tig00139797	63_1	3548924	54.0957	1035.19	c__Betaproteobacteria(UID3959)	235	414	209	7	406	1	0	0	0	99.04	0.48	0	0.625171	d__Bacteria;p__Proteobacteria;c__Gammaproteobacteria;o__Burkholderiales;f__Thiobacillaceae;g__Thiobacillus;s__Thiobacillus sp001899305	GCA_001899305.1	95	d__Bacteria;p__Proteobacteria;c__Gammaproteobacteria;o__Burkholderiales;f__Thiobacillaceae;g__Thiobacillus;s__Thiobacillus sp001899305	95.89	0.87	GCA_001899305.1	95	d__Bacteria;p__Proteobacteria;c__Gammaproteobacteria;o__Burkholderiales;f__Thiobacillaceae;g__Thiobacillus;s__Thiobacillus sp001899305	95.89	0.87	d__Bacteria;p__Proteobacteria;c__Gammaproteobacteria;o__Burkholderiales;f__Thiobacillaceae;g__Thiobacillus;s__	taxonomic classification defined by topology and ANI	topological placement and ANI have congruent species assignments	GCA_002343685.1, s__Thiobacillus denitrificans_A, 95.0, 94.51, 0.84; GCF_000373385.1, s__Thiobacillus thioparus, 95.0, 92.12, 0.88; GCA_001899765.1, s__Thiobacillus sp001899765, 95.0, 86.06, 0.74; GCA_001897675.1, s__Thiobacillus sp001897675, 95.0, 84.39, 0.71; GCA_002256995.1, s__Thiobacillus sp002256995, 95.0, 84.07, 0.65; GCA_003510325.1, s__Thiobacillus sp003510325, 95.0, 84.03, 0.69; GCF_000…	95.02	11	N/A	N/A
PAO3B_opera_contig_863880	50_1	1294454	37.2756	106.284	k__Bacteria(UID203)	5449	104	58	72	31	1	0	0	0	48.28	1.72	100	0.679335	d__Bacteria;p__Actinobacteriota;c__Actinomycetia;o__Propionibacteriales;f__Nocardioidaceae;g__;s__	N/A	N/A	N/A	N/A	N/A	N/A	N/A	N/A	N/A	N/A	d__Bacteria;p__Actinobacteriota;c__Actinomycetia;o__Propionibacteriales;f__Nocardioidaceae;g__;s__	taxonomic classification fully defined by topology	N/A	N/A	38.45	11	0.777243	N/A
PAO3B_opera_contig_864096	9_1	1959523	15.9126	72.6554	k__Bacteria(UID2570)	433	273	183	121	152	0	0	0	0	57.7	0	0	0.308304	d__Bacteria;p__Bacteroidota;c__Ignavibacteria;o__SJA-28;f__B-1AR;g__UBA9002;s__	N/A	N/A	N/A	N/A	N/A	GCA_003519545.1	95	d__Bacteria;p__Bacteroidota;c__Ignavibacteria;o__SJA-28;f__B-1AR;g__UBA9002;s__UBA9002 sp003519545	94.68	0.64	d__Bacteria;p__Bacteroidota;c__Ignavibacteria;o__SJA-28;f__B-1AR;g__UBA9002;s__	taxonomic classification defined by topology and ANI	N/A	GCA_002455255.1, s__UBA9002 sp002455255, 95.0, 80.45, 0.64	59.11	11	0.996765	N/A
PAO3B_opera_contig_864097	8_1	1009636	13.6162	62.1957	k__Bacteria(UID2570)	433	273	183	182	90	1	0	0	0	27.27	0.55	0	0.308193	d__Bacteria;p__Bacteroidota;c__Ignavibacteria;o__SJA-28;f__B-1AR;g__UBA9002;s__	N/A	N/A	N/A	N/A	N/A	GCA_003519545.1	95	d__Bacteria;p__Bacteroidota;c__Ignavibacteria;o__SJA-28;f__B-1AR;g__UBA9002;s__UBA9002 sp003519545	93.12	0.57	d__Bacteria;p__Bacteroidota;c__Ignavibacteria;o__SJA-28;f__B-1AR;g__UBA9002;s__	taxonomic classification defined by topology and ANI	N/A	GCA_002455255.1, s__UBA9002 sp002455255, 95.0, 80.12, 0.65	34.09	11	0.989742	Genome not assigned to closest species as it falls outside its pre-defined ANI radius
PAO3B_opera_contig_864171	1_1	1701822	3.27486	45.5253	k__Bacteria(UID1453)	901	171	117	108	63	0	0	0	0	36.75	0	0	0.487856	d__Bacteria;p__Cyanobacteria;c__Vampirovibrionia;o__Obscuribacterales;f__Obscuribacteraceae;g__Obscuribacter;s__Obscuribacter phosphatis	GCA_001899315.1	95	d__Bacteria;p__Cyanobacteria;c__Vampirovibrionia;o__Obscuribacterales;f__Obscuribacteraceae;g__Obscuribacter;s__Obscuribacter phosphatis	95.4	0.91	GCA_001899315.1	95	d__Bacteria;p__Cyanobacteria;c__Vampirovibrionia;o__Obscuribacterales;f__Obscuribacteraceae;g__Obscuribacter;s__Obscuribacter phosphatis	95.4	0.91	d__Bacteria;p__Cyanobacteria;c__Vampirovibrionia;o__Obscuribacterales;f__Obscuribacteraceae;g__;s__	taxonomic classification defined by topology and ANI	topological placement and ANI have congruent species assignments	N/A	31.9	11	N/A	N/A
PAO3B_opera_contig_864335	100_1	1347997	21.104	153.942	o__Rhizobiales(UID3642)	107	485	316	312	173	0	0	0	0	29.93	0	0	0.653266	d__Bacteria;p__Proteobacteria;c__Alphaproteobacteria;o__Rhizobiales;f__Xanthobacteraceae;g__;s__	N/A	N/A	N/A	N/A	N/A	N/A	N/A	N/A	N/A	N/A	d__Bacteria;p__Proteobacteria;c__Alphaproteobacteria;o__Rhizobiales;f__Xanthobacteraceae;g__;s__	taxonomic novelty determined using RED	N/A	N/A	38.02	11	0.91214	N/A
PAO3B_opera_contig_864409	105_0	1188700	19.987	71.5333	k__Bacteria(UID203)	5449	104	58	88	16	0	0	0	0	22.41	0	0	0.672768	d__Bacteria;p__Proteobacteria;c__Alphaproteobacteria;o__Rhizobiales;f__Beijerinckiaceae;g__;s__	N/A	N/A	N/A	N/A	N/A	N/A	N/A	N/A	N/A	N/A	d__Bacteria;p__Proteobacteria;c__Alphaproteobacteria;o__Rhizobiales;f__Beijerinckiaceae;g__;s__	taxonomic classification fully defined by topology	N/A	N/A	26.25	11	0.905147	N/A
PAO3B_opera_contig_864465	113_1	1006632	25.0844	310.396	o__Rhizobiales(UID3654)	92	481	319	320	161	0	0	0	0	27.78	0	0	0.689144	d__Bacteria;p__Proteobacteria;c__Alphaproteobacteria;o__Rhizobiales;f__Beijerinckiaceae;g__Enterovirga;s__	N/A	N/A	N/A	N/A	N/A	GCF_004363955.1	95	d__Bacteria;p__Proteobacteria;c__Alphaproteobacteria;o__Rhizobiales;f__Beijerinckiaceae;g__Enterovirga;s__Enterovirga rhinocerotis	82.14	0.66	d__Bacteria;p__Proteobacteria;c__Alphaproteobacteria;o__Rhizobiales;f__Beijerinckiaceae;g__;s__	taxonomic classification defined by topology and ANI	N/A	N/A	40.56	11	0.970667	Genome not assigned to closest species as it falls outside its pre-defined ANI radius
PAO3B_opera_contig_864655	89_1	1172030	25.7416	212.531	k__Bacteria(UID203)	5449	104	58	71	33	0	0	0	0	50	0	0	0.649809	d__Bacteria;p__Proteobacteria;c__Alphaproteobacteria;o__Caulobacterales;f__Caulobacteraceae;g__Brevundimonas;s__Brevundimonas sp002426005	GCA_002426005.1	95	d__Bacteria;p__Proteobacteria;c__Alphaproteobacteria;o__Caulobacterales;f__Caulobacteraceae;g__Brevundimonas;s__Brevundimonas sp002426005	97.13	0.73	GCA_002426005.1	95	d__Bacteria;p__Proteobacteria;c__Alphaproteobacteria;o__Caulobacterales;f__Caulobacteraceae;g__Brevundimonas;s__Brevundimonas sp002426005	97.13	0.73	d__Bacteria;p__Proteobacteria;c__Alphaproteobacteria;o__Caulobacterales;f__Caulobacteraceae;g__Brevundimonas;s__	taxonomic classification defined by topology and ANI	topological placement and ANI have congruent species assignments	GCF_003627995.1, s__Brevundimonas naejangsanensis_B, 95.0, 79.7, 0.48; GCF_001425945.1, s__Brevundimonas sp001425945, 95.0, 79.59, 0.51; GCF_003730275.1, s__Brevundimonas halotolerans, 95.0, 79.58, 0.47; GCF_003938605.1, s__Brevundimonas sp003938605, 95.0, 79.54, 0.51; GCF_900163625.1, s__Brevundimonas diminuta_A, 95.0, 79.51, 0.46; GCA_002430835.1, s__Brevundimonas sp002430835, 95.0, 79.48, 0.45…	41.83	11	N/A	N/A
PAO3B_opera_contig_864670	52_1	2107369	58.6351	305.915	k__Bacteria(UID203)	5449	104	58	62	42	0	0	0	0	63.79	0	0	0.716023	d__Bacteria;p__Actinobacteriota;c__Actinomycetia;o__Propionibacteriales;f__Nocardioidaceae;g__Nocardioides;s__	N/A	N/A	N/A	N/A	N/A	GCF_001425025.1	95	d__Bacteria;p__Actinobacteriota;c__Actinomycetia;o__Propionibacteriales;f__Nocardioidaceae;g__Nocardioides;s__Nocardioides sp001425025	88.19	0.79	d__Bacteria;p__Actinobacteriota;c__Actinomycetia;o__Propionibacteriales;f__Nocardioidaceae;g__Nocardioides;s__	taxonomic classification defined by topology and ANI	N/A	GCF_001428125.1, s__Nocardioides sp001428125, 95.0, 85.47, 0.69; GCF_004137255.1, s__Nocardioides oleivorans, 95.0, 85.38, 0.69; GCF_900105585.1, s__Nocardioides exalbidus, 95.0, 85.31, 0.69; GCF_004137235.1, s__Nocardioides ganghwensis, 95.0, 85.28, 0.71; GCF_003633575.1, s__Nocardioides sp003633575, 95.0, 85.19, 0.73; GCF_004785795.1, s__Nocardioides sp004785795, 95.0, 85.11, 0.72; GCF_00413724…	50.69	11	0.981819	Genome not assigned to closest species as it falls outside its pre-defined ANI radius
PAO3B_opera_contig_864671	53_1	1397480	53.8443	296.564	k__Bacteria(UID203)	5449	104	58	93	11	0	0	0	0	12.07	0	0	0.719091	d__Bacteria;p__Actinobacteriota;c__Actinomycetia;o__Propionibacteriales;f__Nocardioidaceae;g__Nocardioides;s__	N/A	N/A	N/A	N/A	N/A	GCF_001425025.1	95	d__Bacteria;p__Actinobacteriota;c__Actinomycetia;o__Propionibacteriales;f__Nocardioidaceae;g__Nocardioides;s__Nocardioides sp001425025	88.4	0.82	d__Bacteria;p__Actinobacteriota;c__Actinomycetia;o__Propionibacteriales;f__Nocardioidaceae;g__Nocardioides;s__	taxonomic classification defined by topology and ANI	N/A	GCF_001428125.1, s__Nocardioides sp001428125, 95.0, 85.22, 0.68; GCF_004137235.1, s__Nocardioides ganghwensis, 95.0, 85.17, 0.7; GCF_900105585.1, s__Nocardioides exalbidus, 95.0, 85.16, 0.72; GCF_004137255.1, s__Nocardioides oleivorans, 95.0, 85.02, 0.73; GCF_003633575.1, s__Nocardioides sp003633575, 95.0, 84.98, 0.72; GCF_004137345.1, s__Nocardioides sp004137345, 95.0, 84.82, 0.69; GCF_004137245…	16.33	11	0.974448	Genome not assigned to closest species as it falls outside its pre-defined ANI radius
PAO3B_opera_contig_864699	68_1	1113327	31.1182	131.916	root(UID1)	5656	56	24	55	1	0	0	0	0	4.17	0	0	0.683826	d__Bacteria;p__Proteobacteria;c__Gammaproteobacteria;o__Burkholderiales;f__Palsa-1005;g__VBCG01;s__	N/A	N/A	N/A	N/A	N/A	GCA_005881895.1	95	d__Bacteria;p__Proteobacteria;c__Gammaproteobacteria;o__Burkholderiales;f__Palsa-1005;g__VBCG01;s__VBCG01 sp005881895	76.71	0.27	d__Bacteria;p__Proteobacteria;c__Gammaproteobacteria;o__Burkholderiales;f__Palsa-1005;g__;s__	taxonomic classification defined by topology and ANI	N/A	N/A	21.37	11	0.87489	N/A
PAO3B_opera_contig_864735	41_1	1798720	27.5083	136.368	k__Bacteria(UID1452)	924	163	110	57	102	4	0	0	0	60.91	3.64	0	0.57828	d__Bacteria;p__Chloroflexota;c__Anaerolineae;o__Promineofilales;f__Promineofilaceae;g__Promineofilum;s__	N/A	N/A	N/A	N/A	N/A	GCF_900066015.1	95	d__Bacteria;p__Chloroflexota;c__Anaerolineae;o__Promineofilales;f__Promineofilaceae;g__Promineofilum;s__Promineofilum breve	78.72	0.43	d__Bacteria;p__Chloroflexota;c__Anaerolineae;o__Promineofilales;f__Promineofilaceae;g__;s__	taxonomic classification defined by topology and ANI	N/A	N/A	58.08	11	0.936415	N/A
PAO3B_opera_contig_864736	39_1	1563488	34.3888	150.147	k__Bacteria(UID203)	5449	104	58	81	23	0	0	0	0	32.76	0	0	0.620521	d__Bacteria;p__Chloroflexota;c__Anaerolineae;o__Promineofilales;f__Promineofilaceae;g__Promineofilum;s__	N/A	N/A	N/A	N/A	N/A	GCF_900066015.1	95	d__Bacteria;p__Chloroflexota;c__Anaerolineae;o__Promineofilales;f__Promineofilaceae;g__Promineofilum;s__Promineofilum breve	80.55	0.6	d__Bacteria;p__Chloroflexota;c__Anaerolineae;o__Promineofilales;f__Promineofilaceae;g__;s__	taxonomic classification defined by topology and ANI	N/A	N/A	26.17	11	0.928264	N/A
PAO3B_opera_contig_864939	65_1	2044328	118.288	1043.46	k__Bacteria(UID203)	5449	104	58	74	25	5	0	0	0	44.83	5.17	100	0.625365	d__Bacteria;p__Proteobacteria;c__Gammaproteobacteria;o__Burkholderiales;f__Thiobacillaceae;g__Thiobacillus;s__Thiobacillus sp001899305	GCA_001899305.1	95	d__Bacteria;p__Proteobacteria;c__Gammaproteobacteria;o__Burkholderiales;f__Thiobacillaceae;g__Thiobacillus;s__Thiobacillus sp001899305	96.16	0.85	GCA_001899305.1	95	d__Bacteria;p__Proteobacteria;c__Gammaproteobacteria;o__Burkholderiales;f__Thiobacillaceae;g__Thiobacillus;s__Thiobacillus sp001899305	96.16	0.85	d__Bacteria;p__Proteobacteria;c__Gammaproteobacteria;o__Burkholderiales;f__Thiobacillaceae;g__Thiobacillus;s__	taxonomic classification defined by topology and ANI	topological placement and ANI have congruent species assignments	GCA_002343685.1, s__Thiobacillus denitrificans_A, 95.0, 94.53, 0.72; GCF_000373385.1, s__Thiobacillus thioparus, 95.0, 91.95, 0.76; GCA_001899765.1, s__Thiobacillus sp001899765, 95.0, 85.89, 0.62; GCA_001897675.1, s__Thiobacillus sp001897675, 95.0, 84.4, 0.52; GCF_000376425.1, s__Thiobacillus denitrificans, 95.0, 84.09, 0.59; GCA_002256995.1, s__Thiobacillus sp002256995, 95.0, 83.92, 0.54; GCF_00…	40.08	11	N/A	N/A
PAO3B_opera_contig_864957	46_0	1286314	40.2944	206.7	k__Bacteria(UID203)	5449	103	58	64	39	0	0	0	0	58.62	0	0	0.725391	d__Bacteria;p__Actinobacteriota;c__Actinomycetia;o__Actinomycetales;f__Dermatophilaceae;g__Kineosphaera;s__	N/A	N/A	N/A	N/A	N/A	GCF_000298215.1	95	d__Bacteria;p__Actinobacteriota;c__Actinomycetia;o__Actinomycetales;f__Dermatophilaceae;g__Kineosphaera;s__Kineosphaera limosa	81.88	0.71	d__Bacteria;p__Actinobacteriota;c__Actinomycetia;o__Actinomycetales;f__Dermatophilaceae;g__;s__	taxonomic classification defined by topology and ANI	N/A	N/A	47.42	11	0.957554	Genome not assigned to closest species as it falls outside its pre-defined ANI radius
PAO3B_opera_contig_864963	30_2	1270894	38.5354	237.139	k__Bacteria(UID203)	5449	104	58	90	14	0	0	0	0	22.41	0	0	0.652599	d__Bacteria;p__Chloroflexota;c__Anaerolineae;o__UBA3071;f__;g__;s__	N/A	N/A	N/A	N/A	N/A	N/A	N/A	N/A	N/A	N/A	d__Bacteria;p__Chloroflexota;c__Anaerolineae;o__UBA3071;f__;g__;s__	taxonomic novelty determined using RED	N/A	N/A	13.13	11	0.683847	Genome domain questionable ( 13.3% Bacterial, 4.1% Archaeal)
PAO3B_opera_contig_864968	37_0	1192389	14.7971	72.4372	root(UID1)	5656	56	24	56	0	0	0	0	0	0	0	0	0.650486	NA	NA	NA	NA	NA	NA	NA	NA	NA	NA	NA	NA	NA	NA	NA	NA	NA	NA	NA
PAO3B_opera_contig_865417	16_1	1530474	32.2399	204.086	p__Bacteroidetes(UID2591)	364	303	203	187	116	0	0	0	0	38.13	0	0	0.412345	d__Bacteria;p__Bacteroidota;c__Bacteroidia;o__Chitinophagales;f__Chitinophagaceae;g__JJ008;s__	N/A	N/A	N/A	N/A	N/A	N/A	N/A	N/A	N/A	N/A	d__Bacteria;p__Bacteroidota;c__Bacteroidia;o__Chitinophagales;f__Chitinophagaceae;g__JJ008;s__	ANI	N/A	GCA_002352145.1, s__JJ008 sp002352145, 95.0, 77.74, 0.19; GCA_002342205.1, s__JJ008 sp002342205, 95.0, 77.53, 0.03; GCA_002400415.1, s__JJ008 sp002400415, 95.0, 76.8, 0.17; GCA_003489485.1, s__JJ008 sp003489485, 95.0, 76.76, 0.02; GCA_001464625.1, s__JJ008 sp001464625, 95.0, 76.64, 0.13; GCA_005791465.1, s__JJ008 sp005791465, 95.0, 76.53, 0.04; GCF_002127295.1, s__JJ008 sp002127295, 95.0, 76.45, …	36.94	11	0.936358	N/A
PAO3B_opera_contig_865637	49_1	1201571	80.3571	657.911	o__Actinomycetales(UID1697)	387	330	193	228	102	0	0	0	0	23.83	0	0	0.649699	d__Bacteria;p__Actinobacteriota;c__Actinomycetia;o__Propionibacteriales;f__Nocardioidaceae;g__Nocardioides_B;s__	N/A	N/A	N/A	N/A	N/A	GCF_004168035.1	95	d__Bacteria;p__Actinobacteriota;c__Actinomycetia;o__Propionibacteriales;f__Nocardioidaceae;g__Nocardioides_B;s__Nocardioides_B iriomotensis	78.77	0.26	d__Bacteria;p__Actinobacteriota;c__Actinomycetia;o__Propionibacteriales;f__Nocardioidaceae;g__;s__	taxonomic classification defined by topology and ANI	N/A	N/A	37.78	11	0.874392	N/A
PAO3B_opera_contig_865798	102_1	1083314	13.7948	65.6005	k__Bacteria(UID203)	5449	104	58	79	25	0	0	0	0	34.48	0	0	0.678894	d__Bacteria;p__Proteobacteria;c__Alphaproteobacteria;o__Rhizobiales;f__Rhizobiaceae;g__;s__	N/A	N/A	N/A	N/A	N/A	N/A	N/A	N/A	N/A	N/A	d__Bacteria;p__Proteobacteria;c__Alphaproteobacteria;o__Rhizobiales;f__Rhizobiaceae;g__;s__	taxonomic classification fully defined by topology	N/A	N/A	30.26	11	0.935608	N/A
PAO3B_opera_contig_866335	13_1	1502687	2.19712	20.5534	k__Bacteria(UID1452)	924	161	108	90	70	1	0	0	0	44.54	0.93	0	0.606728	d__Bacteria;p__Armatimonadota;c__Fimbriimonadia;o__Fimbriimonadales;f__Fimbriimonadaceae;g__;s__	N/A	N/A	N/A	N/A	N/A	N/A	N/A	N/A	N/A	N/A	d__Bacteria;p__Armatimonadota;c__Fimbriimonadia;o__Fimbriimonadales;f__Fimbriimonadaceae;g__;s__	taxonomic classification fully defined by topology	N/A	N/A	37.52	11	0.853251	N/A
PAO3B_opera_contig_866517	81_0	1109724	24.6483	67.3713	f__Xanthomonadaceae(UID4214)	55	659	290	411	246	2	0	0	0	30.02	0.52	0	0.660494	d__Bacteria;p__Proteobacteria;c__Gammaproteobacteria;o__Xanthomonadales;f__Xanthomonadaceae;g__Pseudoxanthomonas_B;s__	N/A	N/A	N/A	N/A	N/A	GCA_003240695.1	95	d__Bacteria;p__Proteobacteria;c__Gammaproteobacteria;o__Xanthomonadales;f__Xanthomonadaceae;g__Pseudoxanthomonas_B;s__Pseudoxanthomonas_B suwonensis_A	92.24	0.72	d__Bacteria;p__Proteobacteria;c__Gammaproteobacteria;o__Xanthomonadales;f__Xanthomonadaceae;g__;s__	taxonomic classification defined by topology and ANI	N/A	N/A	48.91	11	0.990887	Genome not assigned to closest species as it falls outside its pre-defined ANI radius
PAO3B_opera_contig_867132	47_0	1065014	36.1001	198.445	root(UID1)	5656	56	24	56	0	0	0	0	0	0	0	0	0.720666	NA	NA	NA	NA	NA	NA	NA	NA	NA	NA	NA	NA	NA	NA	NA	NA	NA	NA	NA
PAO3B_opera_contig_867594	73_1	1014563	32.1457	137.568	k__Bacteria(UID203)	5449	104	58	87	17	0	0	0	0	25.86	0	0	0.686308	d__Bacteria;p__Proteobacteria;c__Gammaproteobacteria;o__Burkholderiales;f__Palsa-1005;g__VBCG01;s__	N/A	N/A	N/A	N/A	N/A	GCA_005881895.1	95	d__Bacteria;p__Proteobacteria;c__Gammaproteobacteria;o__Burkholderiales;f__Palsa-1005;g__VBCG01;s__VBCG01 sp005881895	77.1	0.22	d__Bacteria;p__Proteobacteria;c__Gammaproteobacteria;o__Burkholderiales;f__Palsa-1005;g__;s__	taxonomic classification defined by topology and ANI	N/A	N/A	18.29	11	0.89118	N/A
PAO3B_spadeshybrid_NODE_1	111_1	3391433	16.543	62.242	c__Alphaproteobacteria(UID3305)	564	349	230	0	348	1	0	0	0	100	0.22	0	0.682611	d__Bacteria;p__Proteobacteria;c__Alphaproteobacteria;o__UBA1301;f__UBA1301;g__;s__	N/A	N/A	N/A	N/A	N/A	GCA_002352285.1	95	d__Bacteria;p__Proteobacteria;c__Alphaproteobacteria;o__UBA1301;f__UBA1301;g__UBA2784;s__UBA2784 sp002352285	77.4	0.27	d__Bacteria;p__Proteobacteria;c__Alphaproteobacteria;o__UBA1301;f__UBA1301;g__;s__	taxonomic classification defined by topology and ANI	N/A	N/A	98.1	11	0.841364	N/A
PAO3B_spadeshybrid_NODE_10	14_0	1668346	2.96116	30.8425	k__Bacteria(UID1452)	924	161	108	76	84	1	0	0	0	50.86	0.93	0	0.632803	d__Bacteria;p__Armatimonadota;c__Fimbriimonadia;o__Fimbriimonadales;f__Fimbriimonadaceae;g__UBA6659;s__	N/A	N/A	N/A	N/A	N/A	GCA_002455425.1	95	d__Bacteria;p__Armatimonadota;c__Fimbriimonadia;o__Fimbriimonadales;f__Fimbriimonadaceae;g__UBA6659;s__UBA6659 sp002455425	80.72	0.7	d__Bacteria;p__Armatimonadota;c__Fimbriimonadia;o__Fimbriimonadales;f__Fimbriimonadaceae;g__UBA6659;s__	taxonomic classification defined by topology and ANI	N/A	GCA_002344135.1, s__UBA6659 sp002344135, 95.0, 76.82, 0.14	51.75	11	0.975041	Genome not assigned to closest species as it falls outside its pre-defined ANI radius
PAO3B_spadeshybrid_NODE_11	13_1	1663622	2.11229	20.2842	k__Bacteria(UID1452)	924	161	108	85	75	1	0	0	0	49.17	0.93	0	0.60676	d__Bacteria;p__Armatimonadota;c__Fimbriimonadia;o__Fimbriimonadales;f__Fimbriimonadaceae;g__;s__	N/A	N/A	N/A	N/A	N/A	N/A	N/A	N/A	N/A	N/A	d__Bacteria;p__Armatimonadota;c__Fimbriimonadia;o__Fimbriimonadales;f__Fimbriimonadaceae;g__;s__	taxonomic classification fully defined by topology	N/A	N/A	39.17	11	0.85369	N/A
PAO3B_spadeshybrid_NODE_12	9_1	1656441	15.5701	72.1753	k__Bacteria(UID2570)	433	273	183	149	124	0	0	0	0	50.6	0	0	0.308199	d__Bacteria;p__Bacteroidota;c__Ignavibacteria;o__SJA-28;f__B-1AR;g__UBA9002;s__	N/A	N/A	N/A	N/A	N/A	GCA_003519545.1	95	d__Bacteria;p__Bacteroidota;c__Ignavibacteria;o__SJA-28;f__B-1AR;g__UBA9002;s__UBA9002 sp003519545	94.48	0.64	d__Bacteria;p__Bacteroidota;c__Ignavibacteria;o__SJA-28;f__B-1AR;g__UBA9002;s__	taxonomic classification defined by topology and ANI	N/A	GCA_002455255.1, s__UBA9002 sp002455255, 95.0, 80.17, 0.64	46.67	11	0.9963	N/A
PAO3B_spadeshybrid_NODE_13	2_0	1613621	2.74978	44.4279	k__Bacteria(UID1453)	901	171	117	93	78	0	0	0	0	36.47	0	0	0.491762	d__Bacteria;p__Cyanobacteria;c__Vampirovibrionia;o__Obscuribacterales;f__Obscuribacteraceae;g__Obscuribacter;s__Obscuribacter phosphatis	GCA_001899315.1	95	d__Bacteria;p__Cyanobacteria;c__Vampirovibrionia;o__Obscuribacterales;f__Obscuribacteraceae;g__Obscuribacter;s__Obscuribacter phosphatis	95.79	0.91	GCA_001899315.1	95	d__Bacteria;p__Cyanobacteria;c__Vampirovibrionia;o__Obscuribacterales;f__Obscuribacteraceae;g__Obscuribacter;s__Obscuribacter phosphatis	95.79	0.91	d__Bacteria;p__Cyanobacteria;c__Vampirovibrionia;o__Obscuribacterales;f__Obscuribacteraceae;g__;s__	taxonomic classification defined by topology and ANI	topological placement and ANI have congruent species assignments	N/A	49.03	11	N/A	N/A
PAO3B_spadeshybrid_NODE_14	16_1	1530992	32.1724	203.8	p__Bacteroidetes(UID2591)	364	303	203	187	116	0	0	0	0	38.13	0	0	0.412355	d__Bacteria;p__Bacteroidota;c__Bacteroidia;o__Chitinophagales;f__Chitinophagaceae;g__JJ008;s__	N/A	N/A	N/A	N/A	N/A	N/A	N/A	N/A	N/A	N/A	d__Bacteria;p__Bacteroidota;c__Bacteroidia;o__Chitinophagales;f__Chitinophagaceae;g__JJ008;s__	ANI	N/A	GCA_002352145.1, s__JJ008 sp002352145, 95.0, 77.66, 0.18; GCA_002342205.1, s__JJ008 sp002342205, 95.0, 77.47, 0.03; GCA_005791465.1, s__JJ008 sp005791465, 95.0, 77.13, 0.04; GCA_002400415.1, s__JJ008 sp002400415, 95.0, 76.86, 0.17; GCA_003489485.1, s__JJ008 sp003489485, 95.0, 76.76, 0.02; GCF_002127295.1, s__JJ008 sp002127295, 95.0, 76.63, 0.13; GCA_001464625.1, s__JJ008 sp001464625, 95.0, 76.57,…	36.94	11	0.936358	N/A
PAO3B_spadeshybrid_NODE_15	74_0	1507823	14.1514	158.242	k__Bacteria(UID203)	5449	104	58	77	27	0	0	0	0	39.66	0	0	0.66539	d__Bacteria;p__Proteobacteria;c__Alphaproteobacteria;o__Rhodobacterales;f__Rhodobacteraceae;g__Paracoccus;s__	N/A	N/A	N/A	N/A	N/A	GCF_003337565.1	95	d__Bacteria;p__Proteobacteria;c__Alphaproteobacteria;o__Rhodobacterales;f__Rhodobacteraceae;g__Paracoccus;s__Paracoccus lutimaris	87.67	0.83	d__Bacteria;p__Proteobacteria;c__Alphaproteobacteria;o__Rhodobacterales;f__Rhodobacteraceae;g__Paracoccus;s__	taxonomic classification defined by topology and ANI	N/A	GCF_000518925.1, s__Paracoccus sp000518925, 95.0, 84.74, 0.69; GCF_000763885.1, s__Paracoccus versutus, 95.0, 84.63, 0.69; GCA_003633525.1, s__Paracoccus pantotrophus, 95.0, 84.52, 0.67; GCF_900100045.1, s__Paracoccus denitrificans, 95.0, 84.37, 0.69; GCF_001447385.1, s__Paracoccus sp001447385, 95.0, 84.37, 0.68; GCF_001546115.1, s__Paracoccus aminovorans_B, 95.0, 84.34, 0.7; GCF_900005615.1, s__…	32.62	11	0.992751	Genome not assigned to closest species as it falls outside its pre-defined ANI radius
PAO3B_spadeshybrid_NODE_16	53_1	1444526	64.4435	322.22	o__Actinomycetales(UID1697)	387	330	193	206	124	0	0	0	0	30.57	0	0	0.71849	d__Bacteria;p__Actinobacteriota;c__Actinomycetia;o__Propionibacteriales;f__Nocardioidaceae;g__Nocardioides;s__	N/A	N/A	N/A	N/A	N/A	GCF_001425025.1	95	d__Bacteria;p__Actinobacteriota;c__Actinomycetia;o__Propionibacteriales;f__Nocardioidaceae;g__Nocardioides;s__Nocardioides sp001425025	88.88	0.86	d__Bacteria;p__Actinobacteriota;c__Actinomycetia;o__Propionibacteriales;f__Nocardioidaceae;g__Nocardioides;s__	taxonomic classification defined by topology and ANI	N/A	GCF_001428125.1, s__Nocardioides sp001428125, 95.0, 86.33, 0.72; GCF_004137235.1, s__Nocardioides ganghwensis, 95.0, 86.08, 0.78; GCF_900105585.1, s__Nocardioides exalbidus, 95.0, 85.99, 0.76; GCF_004785795.1, s__Nocardioides sp004785795, 95.0, 85.83, 0.77; GCF_003633575.1, s__Nocardioides sp003633575, 95.0, 85.83, 0.77; GCF_900112035.1, s__Nocardioides alpinus, 95.0, 85.82, 0.75; GCF_004137255.1…	40.3	11	0.97273	Genome not assigned to closest species as it falls outside its pre-defined ANI radius
PAO3B_spadeshybrid_NODE_17	8_1	1377709	13.8389	63.8358	k__Bacteria(UID2570)	433	273	183	139	133	1	0	0	0	41.48	0.55	0	0.307165	d__Bacteria;p__Bacteroidota;c__Ignavibacteria;o__SJA-28;f__B-1AR;g__UBA9002;s__	N/A	N/A	N/A	N/A	N/A	GCA_003519545.1	95	d__Bacteria;p__Bacteroidota;c__Ignavibacteria;o__SJA-28;f__B-1AR;g__UBA9002;s__UBA9002 sp003519545	93.05	0.55	d__Bacteria;p__Bacteroidota;c__Ignavibacteria;o__SJA-28;f__B-1AR;g__UBA9002;s__	taxonomic classification defined by topology and ANI	N/A	GCA_002455255.1, s__UBA9002 sp002455255, 95.0, 80.33, 0.61	48.21	11	0.991271	N/A
PAO3B_spadeshybrid_NODE_18	108_0	1342096	16.6778	67.1677	k__Bacteria(UID203)	5449	104	58	94	10	0	0	0	0	17.24	0	0	0.665961	d__Bacteria;p__Proteobacteria;c__Alphaproteobacteria;o__Rhizobiales;f__Beijerinckiaceae;g__Rhodoblastus;s__	N/A	N/A	N/A	N/A	N/A	N/A	N/A	N/A	N/A	N/A	d__Bacteria;p__Proteobacteria;c__Alphaproteobacteria;o__Rhizobiales;f__Beijerinckiaceae;g__;s__	taxonomic novelty determined using RED	N/A	N/A	14.96	11	0.90638	N/A
PAO3B_spadeshybrid_NODE_19	84_1	1332489	39.7859	743.541	c__Gammaproteobacteria(UID4201)	1164	275	174	158	116	1	0	0	0	30.84	0.57	0	0.626784	d__Bacteria;p__Proteobacteria;c__Gammaproteobacteria;o__Competibacterales;f__Competibacteraceae;g__Contendobacter;s__	N/A	N/A	N/A	N/A	N/A	N/A	N/A	N/A	N/A	N/A	d__Bacteria;p__Proteobacteria;c__Gammaproteobacteria;o__Competibacterales;f__Competibacteraceae;g__;s__	taxonomic novelty determined using RED	N/A	N/A	48.04	11	0.933731	N/A
PAO3B_spadeshybrid_NODE_2	48_1	3050980	7.27834	167.399	k__Bacteria(UID3187)	2258	188	117	4	182	2	0	0	0	96.58	1.71	0	0.481031	d__Bacteria;p__Acidobacteriota;c__Blastocatellia;o__Pyrinomonadales;f__Pyrinomonadaceae;g__OLB17;s__	N/A	N/A	N/A	N/A	N/A	GCA_003223975.1	95	d__Bacteria;p__Acidobacteriota;c__Blastocatellia;o__Pyrinomonadales;f__Pyrinomonadaceae;g__OLB17;s__OLB17 sp003223975	76.3	0.05	d__Bacteria;p__Acidobacteriota;c__Blastocatellia;o__Pyrinomonadales;f__Pyrinomonadaceae;g__OLB17;s__	taxonomic classification defined by topology and ANI	N/A	GCA_001567505.1, s__OLB17 sp001567505, 95.0, 77.35, 0.05; GCA_003223025.1, s__OLB17 sp003223025, 95.0, 77.01, 0.04; GCA_001464665.1, s__OLB17 sp001464665, 95.0, 76.59, 0.05; GCA_002333435.1, s__OLB17 sp002333435, 95.0, 76.5, 0.05; GCA_001464455.1, s__OLB17 sp001464455, 95.0, 76.25, 0.03; GCA_002483395.1, s__OLB17 sp002483395, 95.0, 75.7, 0.04; GCA_002360555.1, s__OLB17 sp002360555, 95.0, 75.57, 0…	93.77	11	0.94076	N/A
PAO3B_spadeshybrid_NODE_20	28_0	1284561	4.10938	110.502	k__Bacteria(UID203)	5449	104	58	91	13	0	0	0	0	17.24	0	0	0.596892	d__Bacteria;p__Verrucomicrobiota;c__Verrucomicrobiae;o__Verrucomicrobiales;f__Verrucomicrobiaceae;g__Prosthecobacter;s__	N/A	N/A	N/A	N/A	N/A	N/A	N/A	N/A	N/A	N/A	d__Bacteria;p__Verrucomicrobiota;c__Verrucomicrobiae;o__Verrucomicrobiales;f__Verrucomicrobiaceae;g__Prosthecobacter;s__	ANI	N/A	GCA_003506995.1, s__Prosthecobacter sp003506995, 95.0, 79.79, 0.52; GCA_002343505.1, s__Prosthecobacter sp002343505, 95.0, 79.02, 0.29; GCA_002279765.1, s__Prosthecobacter sp002279765, 95.0, 78.81, 0.44; GCA_002336895.1, s__Prosthecobacter sp002336895, 95.0, 78.69, 0.4; GCA_002482965.1, s__Prosthecobacter sp002482965, 95.0, 78.36, 0.43; GCF_004364345.1, s__Prosthecobacter fusiformis, 95.0, 77.31,…	16.59	11	0.930338	N/A
PAO3B_spadeshybrid_NODE_21	38_0	1243913	11.9852	114.568	k__Bacteria(UID1452)	924	163	110	108	55	0	0	0	0	26.36	0	0	0.610896	d__Bacteria;p__Chloroflexota;c__Anaerolineae;o__Caldilineales;f__Caldilineaceae;g__Caldilinea;s__Caldilinea sp002391565	GCA_002391565.1	95	d__Bacteria;p__Chloroflexota;c__Anaerolineae;o__Caldilineales;f__Caldilineaceae;g__Caldilinea;s__Caldilinea sp002391565	97.61	0.83	GCA_002391565.1	95	d__Bacteria;p__Chloroflexota;c__Anaerolineae;o__Caldilineales;f__Caldilineaceae;g__Caldilinea;s__Caldilinea sp002391565	97.61	0.83	d__Bacteria;p__Chloroflexota;c__Anaerolineae;o__Caldilineales;f__Caldilineaceae;g__Caldilinea;s__	taxonomic classification defined by topology and ANI	topological placement and ANI have congruent species assignments	GCA_003451595.1, s__Caldilinea sp003451595, 95.0, 83.05, 0.73; GCF_000281175.1, s__Caldilinea aerophila, 95.0, 78.03, 0.34	27.98	11	N/A	N/A
PAO3B_spadeshybrid_NODE_22	84_2	1236768	40.6104	779.518	k__Bacteria(UID203)	5449	104	58	83	21	0	0	0	0	32.76	0	0	0.625765	d__Bacteria;p__Proteobacteria;c__Gammaproteobacteria;o__Competibacterales;f__Competibacteraceae;g__Contendobacter;s__	N/A	N/A	N/A	N/A	N/A	N/A	N/A	N/A	N/A	N/A	d__Bacteria;p__Proteobacteria;c__Gammaproteobacteria;o__Competibacterales;f__Competibacteraceae;g__;s__	taxonomic novelty determined using RED	N/A	N/A	24.78	11	0.937501	N/A
PAO3B_spadeshybrid_NODE_23	92_1	1163332	2.49396	121.577	k__Bacteria(UID203)	5449	103	57	80	23	0	0	0	0	35.09	0	0	0.579222	d__Bacteria;p__Proteobacteria;c__Alphaproteobacteria;o__Rickettsiales;f__UBA3002;g__;s__	N/A	N/A	N/A	N/A	N/A	N/A	N/A	N/A	N/A	N/A	d__Bacteria;p__Proteobacteria;c__Alphaproteobacteria;o__Rickettsiales;f__UBA3002;g__;s__	taxonomic classification fully defined by topology	N/A	N/A	32.98	11	0.808678	N/A
PAO3B_spadeshybrid_NODE_24	102_1	1131383	12.6203	64.8033	k__Bacteria(UID203)	5449	104	58	75	29	0	0	0	0	41.38	0	0	0.67844	d__Bacteria;p__Proteobacteria;c__Alphaproteobacteria;o__Rhizobiales;f__Rhizobiaceae;g__;s__	N/A	N/A	N/A	N/A	N/A	N/A	N/A	N/A	N/A	N/A	d__Bacteria;p__Proteobacteria;c__Alphaproteobacteria;o__Rhizobiales;f__Rhizobiaceae;g__;s__	taxonomic classification fully defined by topology	N/A	N/A	32.6	11	0.935384	N/A
PAO3B_spadeshybrid_NODE_25	70_1	1106994	51.5918	327.092	k__Bacteria(UID203)	5449	104	58	82	22	0	0	0	0	32.76	0	0	0.693829	d__Bacteria;p__Proteobacteria;c__Gammaproteobacteria;o__Burkholderiales;f__Burkholderiaceae;g__Tibeticola;s__	N/A	N/A	N/A	N/A	N/A	GCF_003843835.1	95	d__Bacteria;p__Proteobacteria;c__Gammaproteobacteria;o__Burkholderiales;f__Burkholderiaceae;g__Tibeticola;s__Tibeticola sediminis	82.76	0.64	d__Bacteria;p__Proteobacteria;c__Gammaproteobacteria;o__Burkholderiales;f__Burkholderiaceae;g__;s__	taxonomic classification defined by topology and ANI	N/A	N/A	28.19	11	0.943313	N/A
PAO3B_spadeshybrid_NODE_26	3_1	1092382	17.6087	141.15	k__Bacteria(UID1452)	924	161	108	41	119	1	0	0	0	67.13	0.93	0	0.507588	d__Bacteria;p__Patescibacteria;c__Saccharimonadia;o__Saccharimonadales;f__UBA4665;g__GCA-2746885;s__	N/A	N/A	N/A	N/A	N/A	GCA_002746885.1	95	d__Bacteria;p__Patescibacteria;c__Saccharimonadia;o__Saccharimonadales;f__UBA4665;g__GCA-2746885;s__GCA-2746885 sp002746885	78.72	0.09	d__Bacteria;p__Patescibacteria;c__Saccharimonadia;o__Saccharimonadales;f__UBA4665;g__;s__	taxonomic classification defined by topology and ANI	N/A	N/A	74.96	11	0.88772	N/A
PAO3B_spadeshybrid_NODE_27	94_1	1052952	13.1775	149.791	k__Bacteria(UID203)	5449	104	58	91	13	0	0	0	0	18.97	0	0	0.66371	d__Bacteria;p__Proteobacteria;c__Alphaproteobacteria;o__Rhodobacterales;f__Rhodobacteraceae;g__Paracoccus;s__	N/A	N/A	N/A	N/A	N/A	GCF_003337565.1	95	d__Bacteria;p__Proteobacteria;c__Alphaproteobacteria;o__Rhodobacterales;f__Rhodobacteraceae;g__Paracoccus;s__Paracoccus lutimaris	87.54	0.71	d__Bacteria;p__Proteobacteria;c__Alphaproteobacteria;o__Rhodobacterales;f__Rhodobacteraceae;g__Paracoccus;s__	taxonomic classification defined by topology and ANI	N/A	GCF_001546115.1, s__Paracoccus aminovorans_B, 95.0, 84.57, 0.65; GCF_000518925.1, s__Paracoccus sp000518925, 95.0, 84.53, 0.64; GCA_003633525.1, s__Paracoccus pantotrophus, 95.0, 84.44, 0.62; GCF_000763885.1, s__Paracoccus versutus, 95.0, 84.34, 0.63; GCF_000763905.1, s__Paracoccus halophilus, 95.0, 84.34, 0.58; GCF_003368585.1, s__Paracoccus thiocyanatus, 95.0, 84.33, 0.5; GCF_900100045.1, s__Pa…	23	11	0.993363	Genome not assigned to closest species as it falls outside its pre-defined ANI radius
PAO3B_spadeshybrid_NODE_28	18_0	1014619	31.6275	208.812	p__Bacteroidetes(UID2591)	364	301	202	214	87	0	0	0	0	25.79	0	0	0.408474	d__Bacteria;p__Bacteroidota;c__Bacteroidia;o__Chitinophagales;f__Chitinophagaceae;g__JJ008;s__	N/A	N/A	N/A	N/A	N/A	N/A	N/A	N/A	N/A	N/A	d__Bacteria;p__Bacteroidota;c__Bacteroidia;o__Chitinophagales;f__Chitinophagaceae;g__JJ008;s__	ANI	N/A	GCA_005791465.1, s__JJ008 sp005791465, 95.0, 78.61, 0.03; GCA_001464625.1, s__JJ008 sp001464625, 95.0, 78.4, 0.15; GCA_002400415.1, s__JJ008 sp002400415, 95.0, 78.01, 0.16; GCF_002127295.1, s__JJ008 sp002127295, 95.0, 77.7, 0.15; GCA_002352145.1, s__JJ008 sp002352145, 95.0, 77.58, 0.18; GCA_002342205.1, s__JJ008 sp002342205, 95.0, 76.84, 0.05; GCA_002378975.1, s__JJ008 sp002378975, 95.0, 76.82, 0…	31.77	11	0.937211	N/A
PAO3B_spadeshybrid_NODE_3	52_1	2803819	56.6529	299.759	k__Bacteria(UID203)	5449	104	58	59	45	0	0	0	0	67.24	0	0	0.717242	d__Bacteria;p__Actinobacteriota;c__Actinomycetia;o__Propionibacteriales;f__Nocardioidaceae;g__Nocardioides;s__	N/A	N/A	N/A	N/A	N/A	GCF_001425025.1	95	d__Bacteria;p__Actinobacteriota;c__Actinomycetia;o__Propionibacteriales;f__Nocardioidaceae;g__Nocardioides;s__Nocardioides sp001425025	88.35	0.81	d__Bacteria;p__Actinobacteriota;c__Actinomycetia;o__Propionibacteriales;f__Nocardioidaceae;g__Nocardioides;s__	taxonomic classification defined by topology and ANI	N/A	GCF_001428125.1, s__Nocardioides sp001428125, 95.0, 85.56, 0.66; GCF_003633575.1, s__Nocardioides sp003633575, 95.0, 85.38, 0.74; GCF_004137255.1, s__Nocardioides oleivorans, 95.0, 85.33, 0.73; GCF_004137235.1, s__Nocardioides ganghwensis, 95.0, 85.23, 0.7; GCF_900105585.1, s__Nocardioides exalbidus, 95.0, 85.21, 0.72; GCF_004785795.1, s__Nocardioides sp004785795, 95.0, 85.16, 0.7; GCF_004137245.…	58.75	11	0.980866	Genome not assigned to closest species as it falls outside its pre-defined ANI radius
PAO3B_spadeshybrid_NODE_4	89_1	2737130	24.7314	203.824	c__Alphaproteobacteria(UID3422)	26	529	308	2	527	0	0	0	0	99.73	0	0	0.643897	d__Bacteria;p__Proteobacteria;c__Alphaproteobacteria;o__Caulobacterales;f__Caulobacteraceae;g__Brevundimonas;s__Brevundimonas sp002426005	GCA_002426005.1	95	d__Bacteria;p__Proteobacteria;c__Alphaproteobacteria;o__Caulobacterales;f__Caulobacteraceae;g__Brevundimonas;s__Brevundimonas sp002426005	96.98	0.92	GCA_002426005.1	95	d__Bacteria;p__Proteobacteria;c__Alphaproteobacteria;o__Caulobacterales;f__Caulobacteraceae;g__Brevundimonas;s__Brevundimonas sp002426005	96.98	0.92	d__Bacteria;p__Proteobacteria;c__Alphaproteobacteria;o__Caulobacterales;f__Caulobacteraceae;g__Brevundimonas;s__	taxonomic classification defined by topology and ANI	topological placement and ANI have congruent species assignments	GCF_900163625.1, s__Brevundimonas diminuta_A, 95.0, 79.67, 0.42; GCF_003730275.1, s__Brevundimonas halotolerans, 95.0, 79.66, 0.46; GCF_003627995.1, s__Brevundimonas naejangsanensis_B, 95.0, 79.63, 0.46; GCF_000635915.2, s__Brevundimonas naejangsanensis_A, 95.0, 79.6, 0.44; GCF_004683885.1, s__Brevundimonas sp004683885, 95.0, 79.57, 0.42; GCA_002430835.1, s__Brevundimonas sp002430835, 95.0, 79.56…	98.17	11	N/A	N/A
PAO3B_spadeshybrid_NODE_5	66_1	2369195	79.774	247.196	c__Betaproteobacteria(UID3959)	235	414	209	78	336	0	0	0	0	78.47	0	0	0.651452	d__Bacteria;p__Proteobacteria;c__Gammaproteobacteria;o__Burkholderiales;f__Thiobacillaceae;g__Thiobacillus;s__	N/A	N/A	N/A	N/A	N/A	GCA_001897705.1	95	d__Bacteria;p__Proteobacteria;c__Gammaproteobacteria;o__Burkholderiales;f__Thiobacillaceae;g__Thiobacillus;s__Thiobacillus sp001897705	86.37	0.75	d__Bacteria;p__Proteobacteria;c__Gammaproteobacteria;o__Burkholderiales;f__Thiobacillaceae;g__Thiobacillus;s__	taxonomic classification defined by topology and ANI	N/A	GCA_002403375.1, s__Thiobacillus denitrificans_E, 95.0, 83.36, 0.63; GCA_002281775.1, s__Thiobacillus sp002281775, 95.0, 83.19, 0.63; GCA_001897675.1, s__Thiobacillus sp001897675, 95.0, 83.0, 0.58; GCA_002343685.1, s__Thiobacillus denitrificans_A, 95.0, 82.88, 0.63; GCA_001899305.1, s__Thiobacillus sp001899305, 95.0, 82.71, 0.68; GCF_000376425.1, s__Thiobacillus denitrificans, 95.0, 82.52, 0.62; …	77.06	11	0.97058	Genome not assigned to closest species as it falls outside its pre-defined ANI radius
PAO3B_spadeshybrid_NODE_6	24_0	2206772	6.12082	48.4308	p__Bacteroidetes(UID2591)	364	303	203	82	221	0	0	0	0	75.18	0	0	0.410985	d__Bacteria;p__Bacteroidota;c__Bacteroidia;o__Chitinophagales;f__Chitinophagaceae;g__Flavipsychrobacter;s__	N/A	N/A	N/A	N/A	N/A	GCF_003236175.1	95	d__Bacteria;p__Bacteroidota;c__Bacteroidia;o__Chitinophagales;f__Chitinophagaceae;g__Flavipsychrobacter;s__Flavipsychrobacter soli	76.28	0.04	d__Bacteria;p__Bacteroidota;c__Bacteroidia;o__Chitinophagales;f__Chitinophagaceae;g__Flavipsychrobacter;s__	taxonomic classification defined by topology and ANI	N/A	GCA_001897835.1, s__Flavipsychrobacter sp001897835, 95.0, 77.54, 0.03; GCA_002336915.1, s__Flavipsychrobacter sp002336915, 95.0, 76.98, 0.02; GCA_002483105.1, s__Flavipsychrobacter sp002483105, 95.0, 76.64, 0.05; GCF_002127285.1, s__Flavipsychrobacter sp002127285, 95.0, 76.59, 0.07; GCF_002954265.1, s__Flavipsychrobacter stenotrophus, 95.0, 76.52, 0.03; GCA_002389765.1, s__Flavipsychrobacter sp00…	72.64	11	0.927545	N/A
PAO3B_spadeshybrid_NODE_7	49_2	2027823	75.7292	636.444	k__Bacteria(UID203)	5449	104	58	58	46	0	0	0	0	70.69	0	0	0.651021	d__Bacteria;p__Actinobacteriota;c__Actinomycetia;o__Propionibacteriales;f__Nocardioidaceae;g__;s__	N/A	N/A	N/A	N/A	N/A	N/A	N/A	N/A	N/A	N/A	d__Bacteria;p__Actinobacteriota;c__Actinomycetia;o__Propionibacteriales;f__Nocardioidaceae;g__;s__	taxonomic classification fully defined by topology	N/A	N/A	59.25	11	0.780372	N/A
PAO3B_spadeshybrid_NODE_8	106_1	1892674	31.4045	158.036	o__Rhizobiales(UID3654)	92	481	319	196	285	0	0	0	0	56.22	0	0	0.679832	d__Bacteria;p__Proteobacteria;c__Alphaproteobacteria;o__Rhizobiales;f__Beijerinckiaceae;g__;s__	N/A	N/A	N/A	N/A	N/A	N/A	N/A	N/A	N/A	N/A	d__Bacteria;p__Proteobacteria;c__Alphaproteobacteria;o__Rhizobiales;f__Beijerinckiaceae;g__;s__	taxonomic novelty determined using RED	N/A	N/A	62.88	11	0.879785	N/A
PAO3B_spadeshybrid_NODE_9	1_1	1701898	3.10072	45.3517	k__Bacteria(UID1453)	901	171	117	108	63	0	0	0	0	36.75	0	0	0.487876	d__Bacteria;p__Cyanobacteria;c__Vampirovibrionia;o__Obscuribacterales;f__Obscuribacteraceae;g__Obscuribacter;s__Obscuribacter phosphatis	GCA_001899315.1	95	d__Bacteria;p__Cyanobacteria;c__Vampirovibrionia;o__Obscuribacterales;f__Obscuribacteraceae;g__Obscuribacter;s__Obscuribacter phosphatis	95.25	0.92	GCA_001899315.1	95	d__Bacteria;p__Cyanobacteria;c__Vampirovibrionia;o__Obscuribacterales;f__Obscuribacteraceae;g__Obscuribacter;s__Obscuribacter phosphatis	95.25	0.92	d__Bacteria;p__Cyanobacteria;c__Vampirovibrionia;o__Obscuribacterales;f__Obscuribacteraceae;g__;s__	taxonomic classification defined by topology and ANI	topological placement and ANI have congruent species assignments	N/A	31.9	11	N/A	N/A
PAO3B-tig00000001	52_1	7113349	62.1866	489.861	o__Actinomycetales(UID1697)	387	330	193	15	166	130	18	0	1	96.71	56.97	0	0.686266	d__Bacteria;p__Actinobacteriota;c__Actinomycetia;o__Propionibacteriales;f__Nocardioidaceae;g__Nocardioides;s__	N/A	N/A	N/A	N/A	N/A	GCF_003633575.1	95	d__Bacteria;p__Actinobacteriota;c__Actinomycetia;o__Propionibacteriales;f__Nocardioidaceae;g__Nocardioides;s__Nocardioides sp003633575	85.25	0.74	d__Bacteria;p__Actinobacteriota;c__Actinomycetia;o__Propionibacteriales;f__Nocardioidaceae;g__Nocardioides;s__	taxonomic classification defined by topology and ANI	N/A	GCF_001425025.1, s__Nocardioides sp001425025, 95.0, 87.97, 0.83; GCF_001428125.1, s__Nocardioides sp001428125, 95.0, 85.46, 0.79; GCF_004137235.1, s__Nocardioides ganghwensis, 95.0, 85.22, 0.72; GCF_004137255.1, s__Nocardioides oleivorans, 95.0, 85.19, 0.71; GCF_900105585.1, s__Nocardioides exalbidus, 95.0, 85.05, 0.71; GCF_004137245.1, s__Nocardioides glacieisoli, 95.0, 85.02, 0.69; GCF_00478579…	45.26	11	0.980219	Genome has more than 50.8% of markers with multiple hits
PAO3B-tig00000002	63_1	1631034	107.68	986.003	c__Betaproteobacteria(UID3959)	235	414	209	194	220	0	0	0	0	46.14	0	0	0.627121	d__Bacteria;p__Proteobacteria;c__Gammaproteobacteria;o__Burkholderiales;f__Thiobacillaceae;g__Thiobacillus;s__Thiobacillus sp001899305	GCA_001899305.1	95	d__Bacteria;p__Proteobacteria;c__Gammaproteobacteria;o__Burkholderiales;f__Thiobacillaceae;g__Thiobacillus;s__Thiobacillus sp001899305	95.56	0.86	GCA_001899305.1	95	d__Bacteria;p__Proteobacteria;c__Gammaproteobacteria;o__Burkholderiales;f__Thiobacillaceae;g__Thiobacillus;s__Thiobacillus sp001899305	95.56	0.86	d__Bacteria;p__Proteobacteria;c__Gammaproteobacteria;o__Burkholderiales;f__Thiobacillaceae;g__Thiobacillus;s__	taxonomic classification defined by topology and ANI	topological placement and ANI have congruent species assignments	GCA_002343685.1, s__Thiobacillus denitrificans_A, 95.0, 94.54, 0.78; GCF_000373385.1, s__Thiobacillus thioparus, 95.0, 92.16, 0.82; GCA_001899765.1, s__Thiobacillus sp001899765, 95.0, 85.98, 0.68; GCA_003510325.1, s__Thiobacillus sp003510325, 95.0, 84.39, 0.47; GCA_001897675.1, s__Thiobacillus sp001897675, 95.0, 84.34, 0.56; GCA_002256995.1, s__Thiobacillus sp002256995, 95.0, 84.26, 0.55; GCF_000…	62.42	11	N/A	N/A
PAO3B-tig00000003	31_3	4902196	187.137	2615.32	k__Bacteria(UID1452)	924	163	110	11	147	4	1	0	0	92.55	3.55	0	0.641649	d__Bacteria;p__Chloroflexota;c__Anaerolineae;o__UBA3071;f__;g__;s__	N/A	N/A	N/A	N/A	N/A	N/A	N/A	N/A	N/A	N/A	d__Bacteria;p__Chloroflexota;c__Anaerolineae;o__;f__;g__;s__	taxonomic novelty determined using RED	N/A	N/A	79.44	11	0.616924	N/A
PAO3B-tig00000007	64_0	1683059	26.9478	251.95	p__Bacteroidetes(UID2591)	364	301	202	163	138	0	0	0	0	44.44	0	0	0.418958	d__Bacteria;p__Bacteroidota;c__Bacteroidia;o__Chitinophagales;f__Chitinophagaceae;g__JJ008;s__JJ008 sp002352145	GCA_002352145.1	95	d__Bacteria;p__Bacteroidota;c__Bacteroidia;o__Chitinophagales;f__Chitinophagaceae;g__JJ008;s__JJ008 sp002352145	97.74	0.79	GCA_002352145.1	95	d__Bacteria;p__Bacteroidota;c__Bacteroidia;o__Chitinophagales;f__Chitinophagaceae;g__JJ008;s__JJ008 sp002352145	97.74	0.79	d__Bacteria;p__Bacteroidota;c__Bacteroidia;o__Chitinophagales;f__Chitinophagaceae;g__JJ008;s__	taxonomic classification defined by topology and ANI	topological placement and ANI have congruent species assignments	GCA_002400415.1, s__JJ008 sp002400415, 95.0, 77.34, 0.22; GCA_001464625.1, s__JJ008 sp001464625, 95.0, 77.13, 0.17; GCF_002127295.1, s__JJ008 sp002127295, 95.0, 77.01, 0.21; GCA_002342205.1, s__JJ008 sp002342205, 95.0, 76.69, 0.04; GCA_003489485.1, s__JJ008 sp003489485, 95.0, 76.56, 0.04; GCA_005791465.1, s__JJ008 sp005791465, 95.0, 76.53, 0.04; GCA_005789565.1, s__JJ008 sp005789565, 95.0, 75.93,…	44.23	11	N/A	N/A
PAO3B-tig00000016	9_1	3168185	14.8407	67.5903	k__Bacteria(UID2570)	433	273	183	37	236	0	0	0	0	84.54	0	0	0.30805	d__Bacteria;p__Bacteroidota;c__Ignavibacteria;o__SJA-28;f__B-1AR;g__UBA9002;s__	N/A	N/A	N/A	N/A	N/A	GCA_003519545.1	95	d__Bacteria;p__Bacteroidota;c__Ignavibacteria;o__SJA-28;f__B-1AR;g__UBA9002;s__UBA9002 sp003519545	93.84	0.9	d__Bacteria;p__Bacteroidota;c__Ignavibacteria;o__SJA-28;f__B-1AR;g__UBA9002;s__	taxonomic classification defined by topology and ANI	N/A	GCA_002455255.1, s__UBA9002 sp002455255, 95.0, 80.0, 0.65	78.59	11	0.994278	Genome not assigned to closest species as it falls outside its pre-defined ANI radius
PAO3B-tig00000024	70_1	3282734	43.73	315.362	o__Burkholderiales(UID4000)	193	427	214	13	413	1	0	0	0	98.1	0.23	100	0.688698	d__Bacteria;p__Proteobacteria;c__Gammaproteobacteria;o__Burkholderiales;f__Burkholderiaceae;g__Tibeticola;s__	N/A	N/A	N/A	N/A	N/A	GCF_003843835.1	95	d__Bacteria;p__Proteobacteria;c__Gammaproteobacteria;o__Burkholderiales;f__Burkholderiaceae;g__Tibeticola;s__Tibeticola sediminis	83.69	0.72	d__Bacteria;p__Proteobacteria;c__Gammaproteobacteria;o__Burkholderiales;f__Burkholderiaceae;g__;s__	taxonomic classification defined by topology and ANI	N/A	N/A	91.39	11	0.943857	Genome not assigned to closest species as it falls outside its pre-defined ANI radius
PAO3B-tig00000027	106_1	3375962	30.9508	163.895	o__Rhizobiales(UID3654)	92	481	319	35	444	2	0	0	0	93.16	0.42	0	0.683708	d__Bacteria;p__Proteobacteria;c__Alphaproteobacteria;o__Rhizobiales;f__Beijerinckiaceae;g__;s__	N/A	N/A	N/A	N/A	N/A	N/A	N/A	N/A	N/A	N/A	d__Bacteria;p__Proteobacteria;c__Alphaproteobacteria;o__Rhizobiales;f__Beijerinckiaceae;g__;s__	taxonomic novelty determined using RED	N/A	N/A	91.88	11	0.878798	N/A
PAO3B-tig00000033	89_1	2201555	23.3818	202.469	c__Alphaproteobacteria(UID3422)	26	529	308	128	401	0	0	0	0	79.11	0	0	0.647609	d__Bacteria;p__Proteobacteria;c__Alphaproteobacteria;o__Caulobacterales;f__Caulobacteraceae;g__Brevundimonas;s__Brevundimonas sp002426005	GCA_002426005.1	95	d__Bacteria;p__Proteobacteria;c__Alphaproteobacteria;o__Caulobacterales;f__Caulobacteraceae;g__Brevundimonas;s__Brevundimonas sp002426005	96.53	0.76	GCA_002426005.1	95	d__Bacteria;p__Proteobacteria;c__Alphaproteobacteria;o__Caulobacterales;f__Caulobacteraceae;g__Brevundimonas;s__Brevundimonas sp002426005	96.53	0.76	d__Bacteria;p__Proteobacteria;c__Alphaproteobacteria;o__Caulobacterales;f__Caulobacteraceae;g__Brevundimonas;s__	taxonomic classification defined by topology and ANI	topological placement and ANI have congruent species assignments	GCF_003627995.1, s__Brevundimonas naejangsanensis_B, 95.0, 79.81, 0.47; GCF_900163625.1, s__Brevundimonas diminuta_A, 95.0, 79.63, 0.44; GCF_003730275.1, s__Brevundimonas halotolerans, 95.0, 79.63, 0.44; GCA_002430835.1, s__Brevundimonas sp002430835, 95.0, 79.6, 0.42; GCA_002479325.1, s__Brevundimonas sp002479325, 95.0, 79.57, 0.4; GCF_000428765.1, s__Brevundimonas aveniformis, 95.0, 79.53, 0.33;…	71.94	11	N/A	N/A
PAO3B-tig00000057	3_1	1095036	17.9035	140.475	k__Bacteria(UID1452)	924	161	108	45	115	1	0	0	0	65.47	0.93	0	0.508849	d__Bacteria;p__Patescibacteria;c__Saccharimonadia;o__Saccharimonadales;f__UBA4665;g__GCA-2746885;s__	N/A	N/A	N/A	N/A	N/A	GCA_002746885.1	95	d__Bacteria;p__Patescibacteria;c__Saccharimonadia;o__Saccharimonadales;f__UBA4665;g__GCA-2746885;s__GCA-2746885 sp002746885	78.41	0.09	d__Bacteria;p__Patescibacteria;c__Saccharimonadia;o__Saccharimonadales;f__UBA4665;g__;s__	taxonomic classification defined by topology and ANI	N/A	N/A	69.21	11	0.888712	N/A
PAO3B-tig00000076	43_2	5053099	41.7793	361.537	k__Bacteria(UID1452)	924	155	106	28	127	0	0	0	0	80.89	0	0	0.706388	d__Bacteria;p__Chloroflexota;c__Chloroflexia;o__Chloroflexales;f__Chloroflexaceae;g__OHK40;s__	N/A	N/A	N/A	N/A	N/A	GCA_004367505.1	95	d__Bacteria;p__Chloroflexota;c__Chloroflexia;o__Chloroflexales;f__Chloroflexaceae;g__OHK40;s__OHK40 sp004367505	79.19	0.48	d__Bacteria;p__Chloroflexota;c__Chloroflexia;o__Chloroflexales;f__Chloroflexaceae;g__;s__	taxonomic classification defined by topology and ANI	N/A	N/A	78.08	11	0.925092	N/A
PAO3B-tig00000142	101_1	3700524	16.4347	143.979	o__Rhizobiales(UID3642)	107	485	316	116	365	4	0	0	0	75.68	0.74	0	0.65155	d__Bacteria;p__Proteobacteria;c__Alphaproteobacteria;o__Rhizobiales;f__Xanthobacteraceae;g__;s__	N/A	N/A	N/A	N/A	N/A	N/A	N/A	N/A	N/A	N/A	d__Bacteria;p__Proteobacteria;c__Alphaproteobacteria;o__Rhizobiales;f__Xanthobacteraceae;g__;s__	taxonomic novelty determined using RED	N/A	N/A	72.84	11	0.910498	N/A
PAO3B-tig00000164	85_0	1652396	37.2163	725.47	k__Bacteria(UID203)	5449	104	58	83	21	0	0	0	0	32.76	0	0	0.633667	d__Bacteria;p__Proteobacteria;c__Gammaproteobacteria;o__Competibacterales;f__Competibacteraceae;g__Contendobacter;s__	N/A	N/A	N/A	N/A	N/A	N/A	N/A	N/A	N/A	N/A	d__Bacteria;p__Proteobacteria;c__Gammaproteobacteria;o__Competibacterales;f__Competibacteraceae;g__;s__	taxonomic novelty determined using RED	N/A	N/A	27.04	11	0.932307	N/A
PAO3B-tig00000206	84_2	1013100	33.9777	745.086	k__Bacteria(UID203)	5449	104	58	90	14	0	0	0	0	20.69	0	0	0.624988	d__Bacteria;p__Proteobacteria;c__Gammaproteobacteria;o__Competibacterales;f__Competibacteraceae;g__Contendobacter;s__	N/A	N/A	N/A	N/A	N/A	N/A	N/A	N/A	N/A	N/A	d__Bacteria;p__Proteobacteria;c__Gammaproteobacteria;o__Competibacterales;f__Competibacteraceae;g__;s__	taxonomic novelty determined using RED	N/A	N/A	19.6	11	0.946886	N/A
PAO3B-tig00000233	39_1	3121676	26.5845	134.53	k__Bacteria(UID1452)	924	163	110	39	121	3	0	0	0	74.18	2	0	0.600877	d__Bacteria;p__Chloroflexota;c__Anaerolineae;o__Promineofilales;f__Promineofilaceae;g__Promineofilum;s__	N/A	N/A	N/A	N/A	N/A	GCF_900066015.1	95	d__Bacteria;p__Chloroflexota;c__Anaerolineae;o__Promineofilales;f__Promineofilaceae;g__Promineofilum;s__Promineofilum breve	79.84	0.52	d__Bacteria;p__Chloroflexota;c__Anaerolineae;o__Promineofilales;f__Promineofilaceae;g__;s__	taxonomic classification defined by topology and ANI	N/A	N/A	74.96	11	0.933539	N/A
PAO3B-tig00000253	16_1	2059974	26.3535	196.664	p__Bacteroidetes(UID2591)	364	302	203	163	134	5	0	0	0	46.26	2.46	0	0.410414	d__Bacteria;p__Bacteroidota;c__Bacteroidia;o__Chitinophagales;f__Chitinophagaceae;g__JJ008;s__	N/A	N/A	N/A	N/A	N/A	N/A	N/A	N/A	N/A	N/A	d__Bacteria;p__Bacteroidota;c__Bacteroidia;o__Chitinophagales;f__Chitinophagaceae;g__JJ008;s__	ANI	N/A	GCA_002342205.1, s__JJ008 sp002342205, 95.0, 77.85, 0.02; GCA_002352145.1, s__JJ008 sp002352145, 95.0, 77.43, 0.15; GCF_002127295.1, s__JJ008 sp002127295, 95.0, 76.77, 0.1; GCA_005791465.1, s__JJ008 sp005791465, 95.0, 76.6, 0.04; GCA_002378975.1, s__JJ008 sp002378975, 95.0, 76.59, 0.02; GCA_002400415.1, s__JJ008 sp002400415, 95.0, 76.58, 0.14; GCA_003489485.1, s__JJ008 sp003489485, 95.0, 76.39, 0…	44.48	11	0.936098	N/A
PAO3B-tig00000280	73_1	2201782	24.4916	120.726	k__Bacteria(UID203)	5449	104	58	73	31	0	0	0	0	46.55	0	0	0.684392	d__Bacteria;p__Proteobacteria;c__Gammaproteobacteria;o__Burkholderiales;f__Palsa-1005;g__VBCG01;s__	N/A	N/A	N/A	N/A	N/A	GCA_005881895.1	95	d__Bacteria;p__Proteobacteria;c__Gammaproteobacteria;o__Burkholderiales;f__Palsa-1005;g__VBCG01;s__VBCG01 sp005881895	77.05	0.19	d__Bacteria;p__Proteobacteria;c__Gammaproteobacteria;o__Burkholderiales;f__Palsa-1005;g__;s__	taxonomic classification defined by topology and ANI	N/A	N/A	38.97	11	0.887835	N/A
PAO3B-tig00000302	68_1	1511829	25.5406	122.69	c__Betaproteobacteria(UID3971)	223	425	211	239	184	2	0	0	0	43.29	0.32	0	0.681637	d__Bacteria;p__Proteobacteria;c__Gammaproteobacteria;o__Burkholderiales;f__Palsa-1005;g__VBCG01;s__	N/A	N/A	N/A	N/A	N/A	GCA_005881895.1	95	d__Bacteria;p__Proteobacteria;c__Gammaproteobacteria;o__Burkholderiales;f__Palsa-1005;g__VBCG01;s__VBCG01 sp005881895	77.18	0.25	d__Bacteria;p__Proteobacteria;c__Gammaproteobacteria;o__Burkholderiales;f__Palsa-1005;g__;s__	taxonomic classification defined by topology and ANI	N/A	N/A	45.65	11	0.873772	N/A
PAO3B-tig00000413	29_2	1385870	27.0122	363.441	k__Bacteria(UID203)	5449	104	58	88	16	0	0	0	0	25	0	0	0.651988	d__Bacteria;p__Chloroflexota;c__Anaerolineae;o__UBA3071;f__;g__;s__	N/A	N/A	N/A	N/A	N/A	N/A	N/A	N/A	N/A	N/A	d__Bacteria;p__Chloroflexota;c__Anaerolineae;o__;f__;g__;s__	taxonomic novelty determined using RED	N/A	N/A	15.95	11	0.620929	N/A
PAO3B-tig00000445	51_0	1777732	16.3862	87.3581	o__Actinomycetales(UID1697)	387	330	193	247	82	1	0	0	0	25.73	0.52	0	0.676818	d__Bacteria;p__Actinobacteriota;c__Actinomycetia;o__Propionibacteriales;f__Nocardioidaceae;g__Nocardioides_B;s__	N/A	N/A	N/A	N/A	N/A	GCF_004168035.1	95	d__Bacteria;p__Actinobacteriota;c__Actinomycetia;o__Propionibacteriales;f__Nocardioidaceae;g__Nocardioides_B;s__Nocardioides_B iriomotensis	78.34	0.32	d__Bacteria;p__Actinobacteriota;c__Actinomycetia;o__Propionibacteriales;f__Nocardioidaceae;g__;s__	taxonomic classification defined by topology and ANI	N/A	N/A	19.46	11	0.871189	N/A
PAO3B-tig00000698	113_1	1008394	19.0489	296.457	o__Rhizobiales(UID3654)	92	481	319	332	149	0	0	0	0	25	0	0	0.687935	d__Bacteria;p__Proteobacteria;c__Alphaproteobacteria;o__Rhizobiales;f__Beijerinckiaceae;g__Enterovirga;s__	N/A	N/A	N/A	N/A	N/A	GCF_004363955.1	95	d__Bacteria;p__Proteobacteria;c__Alphaproteobacteria;o__Rhizobiales;f__Beijerinckiaceae;g__Enterovirga;s__Enterovirga rhinocerotis	81.85	0.66	d__Bacteria;p__Proteobacteria;c__Alphaproteobacteria;o__Rhizobiales;f__Beijerinckiaceae;g__;s__	taxonomic classification defined by topology and ANI	N/A	N/A	38.27	11	0.971959	Genome not assigned to closest species as it falls outside its pre-defined ANI radius
PAO3B-tig00022024	62_2	1429739	61.1408	887.571	k__Bacteria(UID203)	5449	104	58	91	13	0	0	0	0	18.97	0	0	0.643621	d__Bacteria;p__Proteobacteria;c__Gammaproteobacteria;o__Burkholderiales;f__Rhodocyclaceae;g__Azonexus;s__	N/A	N/A	N/A	N/A	N/A	GCA_002396525.1	95	d__Bacteria;p__Proteobacteria;c__Gammaproteobacteria;o__Burkholderiales;f__Rhodocyclaceae;g__Azonexus;s__Azonexus sp002396525	85.19	0.59	d__Bacteria;p__Proteobacteria;c__Gammaproteobacteria;o__Burkholderiales;f__Rhodocyclaceae;g__Azonexus;s__	taxonomic classification defined by topology and ANI	N/A	GCA_002440665.1, s__Azonexus sp002440665, 95.0, 83.06, 0.53; GCF_003634965.1, s__Azonexus fungiphilus, 95.0, 81.27, 0.39; GCA_002425245.1, s__Azonexus sp002425245, 95.0, 81.27, 0.29; GCA_002842345.1, s__Azonexus sp002842345, 95.0, 80.94, 0.42; GCF_000519045.1, s__Azonexus agitata, 95.0, 80.92, 0.39; GCF_001956855.1, s__Azonexus hydrophilus_A, 95.0, 80.91, 0.35; GCF_000429605.1, s__Azonexus hydrop…	17.9	11	0.990623	N/A
PAO3B-tig00022027	33_0	3541700	23.2932	152.971	k__Bacteria(UID203)	5449	104	58	83	21	0	0	0	0	27.59	0	0	0.64401	d__Bacteria;p__Chloroflexota;c__Anaerolineae;o__UBA3071;f__;g__;s__	N/A	N/A	N/A	N/A	N/A	N/A	N/A	N/A	N/A	N/A	d__Bacteria;p__Chloroflexota;c__Anaerolineae;o__;f__;g__;s__	taxonomic novelty determined using RED	N/A	N/A	26.87	11	0.626432	N/A
PAO3B-tig00022029	32_2	1420133	26.6016	321.042	k__Bacteria(UID1452)	924	163	110	88	75	0	0	0	0	31.28	0	0	0.648838	d__Bacteria;p__Chloroflexota;c__Anaerolineae;o__Caldilineales;f__;g__;s__	N/A	N/A	N/A	N/A	N/A	N/A	N/A	N/A	N/A	N/A	d__Bacteria;p__Chloroflexota;c__Anaerolineae;o__Caldilineales;f__;g__;s__	taxonomic classification fully defined by topology	N/A	N/A	35.02	11	0.61837	N/A
PAO3B-tig00022038	54_1	4418390	54.9512	722.995	o__Actinomycetales(UID1697)	387	330	193	15	277	38	0	0	0	94.56	10.78	13.16	0.699148	d__Bacteria;p__Actinobacteriota;c__Actinomycetia;o__Propionibacteriales;f__Propionibacteriaceae;g__Micropruina;s__	N/A	N/A	N/A	N/A	N/A	GCF_900289045.1	95	d__Bacteria;p__Actinobacteriota;c__Actinomycetia;o__Propionibacteriales;f__Propionibacteriaceae;g__Micropruina;s__Micropruina glycogenica	79.14	0.38	d__Bacteria;p__Actinobacteriota;c__Actinomycetia;o__Propionibacteriales;f__Propionibacteriaceae;g__;s__	taxonomic classification defined by topology and ANI	N/A	N/A	75.71	11	0.936597	Genome has more than 14.2% of markers with multiple hits
PAO3B-tig00022049	20_0	1245622	50.1489	277.778	p__Bacteroidetes(UID2591)	364	301	202	209	92	0	0	0	0	31.63	0	0	0.381683	d__Bacteria;p__Bacteroidota;c__Bacteroidia;o__Chitinophagales;f__Chitinophagaceae;g__Niabella;s__	N/A	N/A	N/A	N/A	N/A	GCA_001896965.1	95	d__Bacteria;p__Bacteroidota;c__Bacteroidia;o__Chitinophagales;f__Chitinophagaceae;g__Niabella;s__Niabella sp001896965	77.03	0.07	d__Bacteria;p__Bacteroidota;c__Bacteroidia;o__Chitinophagales;f__Chitinophagaceae;g__Niabella;s__	taxonomic classification defined by topology and ANI	N/A	GCF_001654455.1, s__Niabella ginsenosidivorans, 95.0, 78.1, 0.07; GCF_000243115.2, s__Niabella soli, 95.0, 77.84, 0.06; GCF_003349965.1, s__Niabella yanshanensis, 95.0, 77.69, 0.07; GCF_000374125.1, s__Niabella aurantiaca, 95.0, 77.58, 0.06; GCF_900101395.1, s__Niabella drilacis, 95.0, 77.01, 0.04	28.15	11	0.967206	N/A
PAO3B-tig00022051	22_0	1350409	56.0753	302.576	k__Bacteria(UID203)	5449	104	58	83	21	0	0	0	0	32.76	0	0	0.38868	d__Bacteria;p__Bacteroidota;c__Bacteroidia;o__Chitinophagales;f__Chitinophagaceae;g__Niabella;s__	N/A	N/A	N/A	N/A	N/A	GCA_001896965.1	95	d__Bacteria;p__Bacteroidota;c__Bacteroidia;o__Chitinophagales;f__Chitinophagaceae;g__Niabella;s__Niabella sp001896965	75.8	0.06	d__Bacteria;p__Bacteroidota;c__Bacteroidia;o__Chitinophagales;f__Chitinophagaceae;g__Niabella;s__	taxonomic classification defined by topology and ANI	N/A	GCF_000374125.1, s__Niabella aurantiaca, 95.0, 76.47, 0.04; GCF_001654455.1, s__Niabella ginsenosidivorans, 95.0, 75.7, 0.06; GCF_000243115.2, s__Niabella soli, 95.0, 75.57, 0.04; GCF_003349965.1, s__Niabella yanshanensis, 95.0, 75.44, 0.04; GCF_900101395.1, s__Niabella drilacis, 95.0, 75.27, 0.04	25.97	11	0.965969	N/A
PAO3B-tig00022054	30_1	2939194	20.0358	134.3	k__Bacteria(UID203)	5449	104	58	70	34	0	0	0	0	50	0	0	0.644989	d__Bacteria;p__Chloroflexota;c__Anaerolineae;o__UBA3071;f__;g__;s__	N/A	N/A	N/A	N/A	N/A	N/A	N/A	N/A	N/A	N/A	d__Bacteria;p__Chloroflexota;c__Anaerolineae;o__;f__;g__;s__	taxonomic novelty determined using RED	N/A	N/A	35.89	11	0.619057	N/A
PAO3B-tig00022064	17_0	1323158	24.5372	225.464	p__Bacteroidetes(UID2591)	364	303	203	194	109	0	0	0	0	34.6	0	0	0.417551	d__Bacteria;p__Bacteroidota;c__Bacteroidia;o__Chitinophagales;f__Chitinophagaceae;g__JJ008;s__JJ008 sp002352145	GCA_002352145.1	95	d__Bacteria;p__Bacteroidota;c__Bacteroidia;o__Chitinophagales;f__Chitinophagaceae;g__JJ008;s__JJ008 sp002352145	97.4	0.76	GCA_002352145.1	95	d__Bacteria;p__Bacteroidota;c__Bacteroidia;o__Chitinophagales;f__Chitinophagaceae;g__JJ008;s__JJ008 sp002352145	97.4	0.76	d__Bacteria;p__Bacteroidota;c__Bacteroidia;o__Chitinophagales;f__Chitinophagaceae;g__JJ008;s__	taxonomic classification defined by topology and ANI	topological placement and ANI have congruent species assignments	GCA_002400415.1, s__JJ008 sp002400415, 95.0, 77.98, 0.27; GCF_002127295.1, s__JJ008 sp002127295, 95.0, 77.44, 0.24; GCA_005791465.1, s__JJ008 sp005791465, 95.0, 77.38, 0.05; GCA_002342205.1, s__JJ008 sp002342205, 95.0, 76.75, 0.04; GCA_001464625.1, s__JJ008 sp001464625, 95.0, 76.68, 0.18; GCA_003489485.1, s__JJ008 sp003489485, 95.0, 76.61, 0.05; GCA_002378975.1, s__JJ008 sp002378975, 95.0, 76.52,…	33.69	11	N/A	N/A
PAO3B-tig00022071	21_0	1205792	51.7074	279.724	p__Bacteroidetes(UID2591)	364	301	202	189	112	0	0	0	0	31.24	0	0	0.390738	d__Bacteria;p__Bacteroidota;c__Bacteroidia;o__Chitinophagales;f__Chitinophagaceae;g__Niabella;s__	N/A	N/A	N/A	N/A	N/A	GCA_001896965.1	95	d__Bacteria;p__Bacteroidota;c__Bacteroidia;o__Chitinophagales;f__Chitinophagaceae;g__Niabella;s__Niabella sp001896965	77.27	0.07	d__Bacteria;p__Bacteroidota;c__Bacteroidia;o__Chitinophagales;f__Chitinophagaceae;g__Niabella;s__	taxonomic classification defined by topology and ANI	N/A	GCF_900101395.1, s__Niabella drilacis, 95.0, 76.87, 0.06; GCF_000374125.1, s__Niabella aurantiaca, 95.0, 76.74, 0.07; GCF_001654455.1, s__Niabella ginsenosidivorans, 95.0, 76.23, 0.08; GCF_000243115.2, s__Niabella soli, 95.0, 76.21, 0.08; GCF_003349965.1, s__Niabella yanshanensis, 95.0, 75.85, 0.06	39.37	11	0.96701	N/A
PAO3B-tig00022193	104_0	1081166	19.3169	302.865	k__Bacteria(UID203)	5449	104	58	93	11	0	0	0	0	15.52	0	0	0.687769	d__Bacteria;p__Proteobacteria;c__Alphaproteobacteria;o__Rhizobiales;f__Beijerinckiaceae;g__Enterovirga;s__	N/A	N/A	N/A	N/A	N/A	GCF_004363955.1	95	d__Bacteria;p__Proteobacteria;c__Alphaproteobacteria;o__Rhizobiales;f__Beijerinckiaceae;g__Enterovirga;s__Enterovirga rhinocerotis	81.08	0.64	d__Bacteria;p__Proteobacteria;c__Alphaproteobacteria;o__Rhizobiales;f__Beijerinckiaceae;g__;s__	taxonomic classification defined by topology and ANI	N/A	N/A	20.52	11	0.96676	N/A
PAO3B-tig00157979	49_1	3327578	68.3005	623.298	o__Actinomycetales(UID1697)	387	330	193	11	316	3	0	0	0	95.85	1.04	100	0.650421	d__Bacteria;p__Actinobacteriota;c__Actinomycetia;o__Propionibacteriales;f__Nocardioidaceae;g__;s__	N/A	N/A	N/A	N/A	N/A	N/A	N/A	N/A	N/A	N/A	d__Bacteria;p__Actinobacteriota;c__Actinomycetia;o__Propionibacteriales;f__Nocardioidaceae;g__;s__	taxonomic classification fully defined by topology	N/A	N/A	86.61	11	0.783204	N/A
PAO3B-tig00157980	50_2	1079392	15.3067	85.4069	k__Bacteria(UID203)	5449	104	58	75	29	0	0	0	0	43.97	0	0	0.675092	d__Bacteria;p__Actinobacteriota;c__Actinomycetia;o__Propionibacteriales;f__Nocardioidaceae;g__;s__	N/A	N/A	N/A	N/A	N/A	N/A	N/A	N/A	N/A	N/A	d__Bacteria;p__Actinobacteriota;c__Actinomycetia;o__Propionibacteriales;f__Nocardioidaceae;g__;s__	taxonomic classification fully defined by topology	N/A	N/A	28.93	11	0.778465	N/A
PAO3B-tig00158009	42_0	1273940	18.2932	167.313	k__Bacteria(UID203)	5449	104	58	83	21	0	0	0	0	34.48	0	0	0.674999	d__Bacteria;p__Chloroflexota;c__Anaerolineae;o__Promineofilales;f__Promineofilaceae;g__Promineofilum;s__	N/A	N/A	N/A	N/A	N/A	GCF_900066015.1	95	d__Bacteria;p__Chloroflexota;c__Anaerolineae;o__Promineofilales;f__Promineofilaceae;g__Promineofilum;s__Promineofilum breve	80.8	0.66	d__Bacteria;p__Chloroflexota;c__Anaerolineae;o__Promineofilales;f__Promineofilaceae;g__;s__	taxonomic classification defined by topology and ANI	N/A	N/A	30.38	11	0.917334	Genome not assigned to closest species as it falls outside its pre-defined ANI radius
PAO4_opera_contig_160308	77_1	2499265	181.749	125.046	k__Bacteria(UID203)	5449	104	58	75	29	0	0	0	0	43.1	0	0	0.69153	d__Bacteria;p__Proteobacteria;c__Gammaproteobacteria;o__Xanthomonadales;f__Xanthomonadaceae;g__Stenotrophomonas;s__Stenotrophomonas acidaminiphila_A	GCF_002951995.1	95	d__Bacteria;p__Proteobacteria;c__Gammaproteobacteria;o__Xanthomonadales;f__Xanthomonadaceae;g__Stenotrophomonas;s__Stenotrophomonas acidaminiphila_A	98.46	0.87	GCF_002951995.1	95	d__Bacteria;p__Proteobacteria;c__Gammaproteobacteria;o__Xanthomonadales;f__Xanthomonadaceae;g__Stenotrophomonas;s__Stenotrophomonas acidaminiphila_A	98.46	0.87	d__Bacteria;p__Proteobacteria;c__Gammaproteobacteria;o__Xanthomonadales;f__Xanthomonadaceae;g__Stenotrophomonas;s__	taxonomic classification defined by topology and ANI	topological placement and ANI have congruent species assignments	GCF_001431595.1, s__Stenotrophomonas acidaminiphila, 95.0, 93.2, 0.76; GCF_001431425.1, s__Stenotrophomonas nitritireducens, 95.0, 90.83, 0.79; GCA_003504055.1, s__Stenotrophomonas sp003504055, 95.0, 90.34, 0.57; GCF_001431505.1, s__Stenotrophomonas daejeonensis, 95.0, 88.35, 0.66; GCA_900078405.1, s__Stenotrophomonas sp900078405, 95.0, 87.59, 0.68; GCF_004348115.1, s__Stenotrophomonas sp00434811…	47.94	11	N/A	N/A
PAO4_opera_contig_160312	98_1	1613144	25.8187	17.2124	k__Bacteria(UID203)	5449	104	58	78	26	0	0	0	0	39.66	0	0	0.69628	d__Bacteria;p__Proteobacteria;c__Alphaproteobacteria;o__Acetobacterales;f__Acetobacteraceae;g__Ga0074136;s__	N/A	N/A	N/A	N/A	N/A	N/A	N/A	N/A	N/A	N/A	d__Bacteria;p__Proteobacteria;c__Alphaproteobacteria;o__Acetobacterales;f__Acetobacteraceae;g__;s__	taxonomic novelty determined using RED	N/A	N/A	31.94	11	0.944769	N/A
PAO4_opera_contig_160313	103_1	1087214	27.8644	15.7337	k__Bacteria(UID203)	5449	104	58	91	13	0	0	0	0	18.97	0	0	0.700076	d__Bacteria;p__Proteobacteria;c__Alphaproteobacteria;o__Acetobacterales;f__Acetobacteraceae;g__Ga0074136;s__	N/A	N/A	N/A	N/A	N/A	GCA_001464375.1	95	d__Bacteria;p__Proteobacteria;c__Alphaproteobacteria;o__Acetobacterales;f__Acetobacteraceae;g__Ga0074136;s__Ga0074136 sp001464375	81.84	0.72	d__Bacteria;p__Proteobacteria;c__Alphaproteobacteria;o__Acetobacterales;f__Acetobacteraceae;g__Ga0074136;s__	taxonomic classification defined by topology and ANI	N/A	GCF_005222755.1, s__Ga0074136 sp005222755, 95.0, 81.7, 0.74	16.39	11	0.966793	Genome not assigned to closest species as it falls outside its pre-defined ANI radius
PAO4_opera_contig_160533	95_1	1002852	27.8992	18.7243	k__Bacteria(UID203)	5449	104	58	88	16	0	0	0	0	25.86	0	0	0.678816	d__Bacteria;p__Proteobacteria;c__Alphaproteobacteria;o__Rhodobacterales;f__Rhodobacteraceae;g__;s__	N/A	N/A	N/A	N/A	N/A	N/A	N/A	N/A	N/A	N/A	d__Bacteria;p__Proteobacteria;c__Alphaproteobacteria;o__Rhodobacterales;f__Rhodobacteraceae;g__;s__	taxonomic classification fully defined by topology	N/A	N/A	21.41	11	0.949663	N/A
PAO4_opera_contig_160536	91_0	1501064	44.1757	27.4005	c__Alphaproteobacteria(UID3422)	26	529	308	262	266	1	0	0	0	45.13	0.32	100	0.671556	d__Bacteria;p__Proteobacteria;c__Alphaproteobacteria;o__Caulobacterales;f__Caulobacteraceae;g__Brevundimonas;s__Brevundimonas diminuta	GCF_000204035.1	95	d__Bacteria;p__Proteobacteria;c__Alphaproteobacteria;o__Caulobacterales;f__Caulobacteraceae;g__Brevundimonas;s__Brevundimonas diminuta	97.15	0.9	GCF_000204035.1	95	d__Bacteria;p__Proteobacteria;c__Alphaproteobacteria;o__Caulobacterales;f__Caulobacteraceae;g__Brevundimonas;s__Brevundimonas diminuta	97.15	0.9	d__Bacteria;p__Proteobacteria;c__Alphaproteobacteria;o__Caulobacterales;f__Caulobacteraceae;g__Brevundimonas;s__	taxonomic classification defined by topology and ANI	topological placement and ANI have congruent species assignments	GCA_002430835.1, s__Brevundimonas sp002430835, 95.0, 94.07, 0.8; GCF_003938605.1, s__Brevundimonas sp003938605, 95.0, 93.19, 0.84; GCF_900163625.1, s__Brevundimonas diminuta_A, 95.0, 93.11, 0.86; GCA_002386585.1, s__Brevundimonas sp002386585, 95.0, 91.65, 0.72; GCF_000318405.1, s__Brevundimonas diminuta_B, 95.0, 90.11, 0.77; GCF_000635915.2, s__Brevundimonas naejangsanensis_A, 95.0, 90.04, 0.78; …	52.86	11	N/A	N/A
PAO4_opera_contig_160980	78_0	1417744	121.349	47.2808	f__Xanthomonadaceae(UID4214)	55	659	290	340	318	1	0	0	0	57.93	0.34	0	0.711759	d__Bacteria;p__Proteobacteria;c__Gammaproteobacteria;o__Xanthomonadales;f__Xanthomonadaceae;g__Thermomonas;s__Thermomonas haemolytica	GCF_004346265.1	95	d__Bacteria;p__Proteobacteria;c__Gammaproteobacteria;o__Xanthomonadales;f__Xanthomonadaceae;g__Thermomonas;s__Thermomonas haemolytica	95.42	0.9	GCF_004346265.1	95	d__Bacteria;p__Proteobacteria;c__Gammaproteobacteria;o__Xanthomonadales;f__Xanthomonadaceae;g__Thermomonas;s__Thermomonas haemolytica	95.42	0.9	d__Bacteria;p__Proteobacteria;c__Gammaproteobacteria;o__Xanthomonadales;f__Xanthomonadaceae;g__Thermomonas;s__	taxonomic classification defined by topology and ANI	topological placement and ANI have congruent species assignments	GCF_000423885.1, s__Thermomonas fusca, 95.0, 85.99, 0.82; GCF_006337105.1, s__Thermomonas sp006337105, 95.0, 84.37, 0.78; GCF_900129205.1, s__Thermomonas hydrothermalis, 95.0, 83.24, 0.72	41.33	11	N/A	N/A
PAO4_opera_contig_160982	12_0	1664778	23.6784	30.4356	o__Flavobacteriales(UID2815)	123	324	204	202	122	0	0	0	0	40.69	0	0	0.356637	d__Bacteria;p__Bacteroidota;c__Bacteroidia;o__Flavobacteriales;f__Weeksellaceae;g__Chryseobacterium;s__Chryseobacterium taihuense	GCF_900103755.1	95	d__Bacteria;p__Bacteroidota;c__Bacteroidia;o__Flavobacteriales;f__Weeksellaceae;g__Chryseobacterium;s__Chryseobacterium taihuense	97.22	0.81	GCF_900103755.1	95	d__Bacteria;p__Bacteroidota;c__Bacteroidia;o__Flavobacteriales;f__Weeksellaceae;g__Chryseobacterium;s__Chryseobacterium taihuense	97.22	0.81	d__Bacteria;p__Bacteroidota;c__Bacteroidia;o__Flavobacteriales;f__Weeksellaceae;g__Chryseobacterium;s__	taxonomic classification defined by topology and ANI	topological placement and ANI have congruent species assignments	GCF_001507325.1, s__Chryseobacterium greenlandense, 96.64, 81.6, 0.53; GCF_002177115.1, s__Chryseobacterium mucoviscidosis, 95.15, 81.6, 0.49; GCF_001420285.1, s__Chryseobacterium aquaticum, 96.64, 81.18, 0.49; GCF_900156825.1, s__Chryseobacterium gambrini, 95.15, 80.96, 0.48; GCF_000799515.1, s__Chryseobacterium sp000799515, 95.0, 80.88, 0.49; GCF_900116415.1, s__Chryseobacterium formosense, 95.…	43.37	11	N/A	N/A
PAO4_opera_contig_160983	11_1	1064912	23.3601	30.7855	k__Bacteria(UID203)	5449	104	58	90	14	0	0	0	0	20.69	0	0	0.351261	d__Bacteria;p__Bacteroidota;c__Bacteroidia;o__Flavobacteriales;f__Weeksellaceae;g__Chryseobacterium;s__Chryseobacterium taihuense	GCF_900103755.1	95	d__Bacteria;p__Bacteroidota;c__Bacteroidia;o__Flavobacteriales;f__Weeksellaceae;g__Chryseobacterium;s__Chryseobacterium taihuense	97.35	0.82	GCF_900103755.1	95	d__Bacteria;p__Bacteroidota;c__Bacteroidia;o__Flavobacteriales;f__Weeksellaceae;g__Chryseobacterium;s__Chryseobacterium taihuense	97.35	0.82	d__Bacteria;p__Bacteroidota;c__Bacteroidia;o__Flavobacteriales;f__Weeksellaceae;g__Chryseobacterium;s__	taxonomic classification defined by topology and ANI	topological placement and ANI have congruent species assignments	GCF_001507325.1, s__Chryseobacterium greenlandense, 96.64, 81.0, 0.53; GCF_001420285.1, s__Chryseobacterium aquaticum, 96.64, 80.91, 0.56; GCF_006175945.1, s__Chryseobacterium sp006175945, 95.0, 80.34, 0.58; GCF_000799515.1, s__Chryseobacterium sp000799515, 95.0, 80.32, 0.53; GCF_900156825.1, s__Chryseobacterium gambrini, 95.15, 80.3, 0.49; GCF_900143185.1, s__Chryseobacterium scophthalmum, 95.0,…	17.16	11	N/A	N/A
PAO4_opera_contig_161056	75_1	2908170	43.5524	46.5358	c__Bacilli(UID259)	750	273	151	1	272	0	0	0	0	99.34	0	0	0.484527	d__Bacteria;p__Firmicutes;c__Bacilli;o__Exiguobacterales;f__Exiguobacteraceae;g__Exiguobacterium;s__Exiguobacterium profundum	GCF_001909285.1	95	d__Bacteria;p__Firmicutes;c__Bacilli;o__Exiguobacterales;f__Exiguobacteraceae;g__Exiguobacterium;s__Exiguobacterium profundum	95.75	0.93	GCF_001909285.1	95	d__Bacteria;p__Firmicutes;c__Bacilli;o__Exiguobacterales;f__Exiguobacteraceae;g__Exiguobacterium;s__Exiguobacterium profundum	95.75	0.93	d__Bacteria;p__Firmicutes;c__Bacilli;o__Exiguobacterales;f__Exiguobacteraceae;g__Exiguobacterium;s__	taxonomic classification defined by topology and ANI	topological placement and ANI have congruent species assignments	GCF_001908175.1, s__Exiguobacterium sp001908175, 95.0, 88.66, 0.86; GCF_000620845.1, s__Exiguobacterium marinum, 95.0, 88.65, 0.86; GCF_000702585.1, s__Exiguobacterium aurantiacum, 95.0, 81.56, 0.59; GCF_005960665.1, s__Exiguobacterium mexicanum, 95.0, 81.35, 0.58; GCF_000416965.1, s__Exiguobacterium chiriqhucha, 95.0, 81.28, 0.6; GCF_004336985.1, s__Exiguobacterium sp004336985, 95.0, 81.06, 0.6;…	94.82	11	N/A	N/A
PAO4_opera_contig_161057	58_1	1275840	599.568	493.634	c__Betaproteobacteria(UID3971)	223	424	210	291	133	0	0	0	0	27.62	0	0	0.663874	d__Bacteria;p__Proteobacteria;c__Gammaproteobacteria;o__Burkholderiales;f__Rhodocyclaceae;g__Accumulibacter;s__Accumulibacter sp005524045	GCA_005524045.1	95	d__Bacteria;p__Proteobacteria;c__Gammaproteobacteria;o__Burkholderiales;f__Rhodocyclaceae;g__Accumulibacter;s__Accumulibacter sp005524045	98.82	0.85	GCA_005524045.1	95	d__Bacteria;p__Proteobacteria;c__Gammaproteobacteria;o__Burkholderiales;f__Rhodocyclaceae;g__Accumulibacter;s__Accumulibacter sp005524045	98.82	0.85	d__Bacteria;p__Proteobacteria;c__Gammaproteobacteria;o__Burkholderiales;f__Rhodocyclaceae;g__Accumulibacter;s__	taxonomic classification defined by topology and ANI	topological placement and ANI have congruent species assignments	GCA_002345025.1, s__Accumulibacter phosphatis_B, 95.0, 87.94, 0.7; GCA_000585015.1, s__Accumulibacter sp000585015, 95.0, 87.43, 0.74; GCF_000024165.1, s__Accumulibacter phosphatis_C, 95.0, 80.56, 0.51; GCA_000987445.1, s__Accumulibacter phosphatis_A, 95.0, 79.87, 0.28; GCF_005889575.1, s__Accumulibacter sp000584975, 95.0, 79.41, 0.41; GCA_000585075.1, s__Accumulibacter sp000585075, 95.0, 79.35, 0…	29.84	11	N/A	N/A
PAO4_opera_contig_161103	59_1	1248790	1118.34	823.824	c__Betaproteobacteria(UID3971)	223	425	211	219	206	0	0	0	0	43.13	0	0	0.620107	d__Bacteria;p__Proteobacteria;c__Gammaproteobacteria;o__Burkholderiales;f__Rhodocyclaceae;g__Azonexus;s__	N/A	N/A	N/A	N/A	N/A	GCA_002440665.1	95	d__Bacteria;p__Proteobacteria;c__Gammaproteobacteria;o__Burkholderiales;f__Rhodocyclaceae;g__Azonexus;s__Azonexus sp002440665	86	0.69	d__Bacteria;p__Proteobacteria;c__Gammaproteobacteria;o__Burkholderiales;f__Rhodocyclaceae;g__Azonexus;s__	taxonomic classification defined by topology and ANI	N/A	GCF_001551835.1, s__Azonexus denitrificans, 95.0, 83.27, 0.65; GCF_001956855.1, s__Azonexus hydrophilus_A, 95.0, 82.44, 0.57; GCF_000519045.1, s__Azonexus agitata, 95.0, 82.4, 0.62; GCF_003634965.1, s__Azonexus fungiphilus, 95.0, 82.39, 0.58; GCA_002840765.1, s__Azonexus sp002840765, 95.0, 82.32, 0.58; GCA_002842345.1, s__Azonexus sp002842345, 95.0, 82.26, 0.54; GCA_002470165.1, s__Azonexus sp002…	50.63	11	0.991113	Genome not assigned to closest species as it falls outside its pre-defined ANI radius
PAO4_opera_contig_161115	83_1	1879466	88.4869	76.5411	k__Bacteria(UID203)	5449	104	58	75	29	0	0	0	0	43.1	0	0	0.557679	d__Bacteria;p__Proteobacteria;c__Gammaproteobacteria;o__Thiotrichales;f__Thiotrichaceae;g__Thiothrix;s__	N/A	N/A	N/A	N/A	N/A	GCA_000260135.1	95	d__Bacteria;p__Proteobacteria;c__Gammaproteobacteria;o__Thiotrichales;f__Thiotrichaceae;g__Thiothrix;s__Thiothrix nivea	81.5	0.58	d__Bacteria;p__Proteobacteria;c__Gammaproteobacteria;o__Thiotrichales;f__Thiotrichaceae;g__Thiothrix;s__	taxonomic classification defined by topology and ANI	N/A	GCA_002425225.1, s__Thiothrix sp002425225, 95.0, 78.91, 0.35; GCF_000621325.1, s__Thiothrix lacustris, 95.0, 78.62, 0.32; GCF_900107695.1, s__Thiothrix caldifontis, 95.0, 78.06, 0.27	34.72	11	0.947031	N/A
PAO4_opera_contig_161125	19_1	3009781	85.0027	81.2806	c__Gammaproteobacteria(UID4761)	52	693	297	272	420	1	0	0	0	60.23	0.17	0	0.518345	d__Bacteria;p__Proteobacteria;c__Gammaproteobacteria;o__Enterobacterales;f__Alteromonadaceae;g__Pararheinheimera;s__	N/A	N/A	N/A	N/A	N/A	GCF_000711985.1	95	d__Bacteria;p__Proteobacteria;c__Gammaproteobacteria;o__Enterobacterales;f__Alteromonadaceae;g__Pararheinheimera;s__Pararheinheimera texasensis	86.39	0.8	d__Bacteria;p__Proteobacteria;c__Gammaproteobacteria;o__Enterobacterales;f__Alteromonadaceae;g__Pararheinheimera;s__	taxonomic classification defined by topology and ANI	N/A	GCA_003543135.1, s__Pararheinheimera sp003543135, 95.0, 80.08, 0.34; GCF_001669775.1, s__Pararheinheimera sp001669775, 95.0, 78.91, 0.33; GCF_003990335.1, s__Pararheinheimera sp003990335, 95.0, 78.89, 0.19; GCF_004005945.1, s__Pararheinheimera sp004005945, 95.0, 78.84, 0.34; GCF_000217935.1, s__Pararheinheimera sp000217935, 95.0, 78.66, 0.19; GCF_001275035.1, s__Pararheinheimera sp001275035, 95.0…	62.02	11	0.996731	Genome not assigned to closest species as it falls outside its pre-defined ANI radius
PAO4_spadeshybrid_NODE_1	19_1	4072768	76.4877	80.6878	c__Gammaproteobacteria(UID4761)	52	693	297	72	617	4	0	0	0	87.54	0.84	0	0.520466	d__Bacteria;p__Proteobacteria;c__Gammaproteobacteria;o__Enterobacterales;f__Alteromonadaceae;g__Pararheinheimera;s__	N/A	N/A	N/A	N/A	N/A	GCF_000711985.1	95	d__Bacteria;p__Proteobacteria;c__Gammaproteobacteria;o__Enterobacterales;f__Alteromonadaceae;g__Pararheinheimera;s__Pararheinheimera texasensis	86.87	0.81	d__Bacteria;p__Proteobacteria;c__Gammaproteobacteria;o__Enterobacterales;f__Alteromonadaceae;g__Pararheinheimera;s__	taxonomic classification defined by topology and ANI	N/A	GCA_003543135.1, s__Pararheinheimera sp003543135, 95.0, 79.94, 0.35; GCF_001669775.1, s__Pararheinheimera sp001669775, 95.0, 78.95, 0.35; GCF_004005945.1, s__Pararheinheimera sp004005945, 95.0, 78.89, 0.35; GCF_003990335.1, s__Pararheinheimera sp003990335, 95.0, 78.57, 0.21; GCF_001275035.1, s__Pararheinheimera sp001275035, 95.0, 78.51, 0.2; GCA_003482455.1, s__Pararheinheimera sp003482455, 95.0,…	93.13	11	0.996875	Genome not assigned to closest species as it falls outside its pre-defined ANI radius
PAO4_spadeshybrid_NODE_10	97_1	1539544	21.0235	16.8695	k__Bacteria(UID203)	5449	104	58	90	14	0	0	0	0	22.41	0	0	0.695929	d__Bacteria;p__Proteobacteria;c__Alphaproteobacteria;o__Acetobacterales;f__Acetobacteraceae;g__Ga0074136;s__	N/A	N/A	N/A	N/A	N/A	N/A	N/A	N/A	N/A	N/A	d__Bacteria;p__Proteobacteria;c__Alphaproteobacteria;o__Acetobacterales;f__Acetobacteraceae;g__;s__	taxonomic novelty determined using RED	N/A	N/A	18.77	11	0.943945	N/A
PAO4_spadeshybrid_NODE_11	75_1	1477110	43.0045	47.5985	c__Bacilli(UID259)	750	273	151	134	139	0	0	0	0	41.06	0	0	0.484894	d__Bacteria;p__Firmicutes;c__Bacilli;o__Exiguobacterales;f__Exiguobacteraceae;g__Exiguobacterium;s__Exiguobacterium profundum	GCF_001909285.1	95	d__Bacteria;p__Firmicutes;c__Bacilli;o__Exiguobacterales;f__Exiguobacteraceae;g__Exiguobacterium;s__Exiguobacterium profundum	95.67	0.92	GCF_001909285.1	95	d__Bacteria;p__Firmicutes;c__Bacilli;o__Exiguobacterales;f__Exiguobacteraceae;g__Exiguobacterium;s__Exiguobacterium profundum	95.67	0.92	d__Bacteria;p__Firmicutes;c__Bacilli;o__Exiguobacterales;f__Exiguobacteraceae;g__Exiguobacterium;s__	taxonomic classification defined by topology and ANI	topological placement and ANI have congruent species assignments	GCF_001908175.1, s__Exiguobacterium sp001908175, 95.0, 88.34, 0.78; GCF_000620845.1, s__Exiguobacterium marinum, 95.0, 88.31, 0.8; GCF_005960665.1, s__Exiguobacterium mexicanum, 95.0, 81.61, 0.53; GCF_000702585.1, s__Exiguobacterium aurantiacum, 95.0, 81.6, 0.54; GCF_000416965.1, s__Exiguobacterium chiriqhucha, 95.0, 81.55, 0.53; GCF_004336985.1, s__Exiguobacterium sp004336985, 95.0, 81.31, 0.54;…	48.75	11	N/A	N/A
PAO4_spadeshybrid_NODE_12	61_1	1305250	597.094	530.467	c__Betaproteobacteria(UID3971)	223	424	211	225	199	0	0	0	0	41.71	0	0	0.643764	d__Bacteria;p__Proteobacteria;c__Gammaproteobacteria;o__Burkholderiales;f__Rhodocyclaceae;g__Azonexus;s__	N/A	N/A	N/A	N/A	N/A	GCA_002396525.1	95	d__Bacteria;p__Proteobacteria;c__Gammaproteobacteria;o__Burkholderiales;f__Rhodocyclaceae;g__Azonexus;s__Azonexus sp002396525	85.18	0.7	d__Bacteria;p__Proteobacteria;c__Gammaproteobacteria;o__Burkholderiales;f__Rhodocyclaceae;g__Azonexus;s__	taxonomic classification defined by topology and ANI	N/A	GCA_002440665.1, s__Azonexus sp002440665, 95.0, 82.81, 0.61; GCF_001551835.1, s__Azonexus denitrificans, 95.0, 81.47, 0.59; GCF_003634965.1, s__Azonexus fungiphilus, 95.0, 81.25, 0.54; GCF_000519045.1, s__Azonexus agitata, 95.0, 81.25, 0.57; GCF_000429605.1, s__Azonexus hydrophilus, 95.0, 81.21, 0.5; GCA_002840785.1, s__Azonexus sp002840785, 95.0, 81.14, 0.53; GCA_002842345.1, s__Azonexus sp00284…	51.09	11	0.989786	Genome not assigned to closest species as it falls outside its pre-defined ANI radius
PAO4_spadeshybrid_NODE_13	77_1	1040996	141.784	125.223	k__Bacteria(UID203)	5449	104	58	100	4	0	0	0	0	3.45	0	0	0.692216	NA	NA	NA	NA	NA	NA	NA	NA	NA	NA	NA	NA	NA	NA	NA	NA	NA	NA	NA
PAO4_spadeshybrid_NODE_14	98_1	1016267	20.945	16.3017	k__Bacteria(UID203)	5449	104	58	89	15	0	0	0	0	22.41	0	0	0.695145	d__Bacteria;p__Proteobacteria;c__Alphaproteobacteria;o__Acetobacterales;f__Acetobacteraceae;g__Ga0074136;s__	N/A	N/A	N/A	N/A	N/A	N/A	N/A	N/A	N/A	N/A	d__Bacteria;p__Proteobacteria;c__Alphaproteobacteria;o__Acetobacterales;f__Acetobacteraceae;g__;s__	taxonomic novelty determined using RED	N/A	N/A	18.06	11	0.946466	N/A
PAO4_spadeshybrid_NODE_2	95_1	3381647	24.1394	18.6352	f__Rhodobacteraceae(UID3340)	84	568	330	121	447	0	0	0	0	77.27	0	0	0.67533	d__Bacteria;p__Proteobacteria;c__Alphaproteobacteria;o__Rhodobacterales;f__Rhodobacteraceae;g__;s__	N/A	N/A	N/A	N/A	N/A	N/A	N/A	N/A	N/A	N/A	d__Bacteria;p__Proteobacteria;c__Alphaproteobacteria;o__Rhodobacterales;f__Rhodobacteraceae;g__;s__	taxonomic classification fully defined by topology	N/A	N/A	85.04	11	0.960692	N/A
PAO4_spadeshybrid_NODE_3	76_1	2105592	103.296	82.777	f__Xanthomonadaceae(UID4214)	55	659	290	326	330	3	0	0	0	53.23	1.03	0	0.673961	d__Bacteria;p__Proteobacteria;c__Gammaproteobacteria;o__Xanthomonadales;f__Xanthomonadaceae;g__Pseudoxanthomonas_A;s__	N/A	N/A	N/A	N/A	N/A	N/A	N/A	N/A	N/A	N/A	d__Bacteria;p__Proteobacteria;c__Gammaproteobacteria;o__Xanthomonadales;f__Xanthomonadaceae;g__Pseudoxanthomonas_A;s__	taxonomic classification defined by topology and ANI	N/A	GCF_001427585.1, s__Pseudoxanthomonas_A sp001427585, 95.0, 88.11, 0.81; GCF_900104255.1, s__Pseudoxanthomonas_A sp900104255, 95.0, 88.03, 0.79; GCF_900116385.1, s__Pseudoxanthomonas_A sp900116385, 95.0, 87.68, 0.79; GCF_001427635.1, s__Pseudoxanthomonas_A sp001427635, 95.0, 87.59, 0.78; GCF_006716465.1, s__Pseudoxanthomonas_A sp006716465, 95.0, 87.48, 0.81; GCA_003241705.1, s__Pseudoxanthomonas_A…	49.66	11	0.983773	Genome not assigned to closest species as it falls outside its pre-defined ANI radius
PAO4_spadeshybrid_NODE_4	83_1	1899171	76.5014	74.4461	k__Bacteria(UID203)	5449	104	58	75	29	0	0	0	0	43.1	0	0	0.556531	d__Bacteria;p__Proteobacteria;c__Gammaproteobacteria;o__Thiotrichales;f__Thiotrichaceae;g__Thiothrix;s__	N/A	N/A	N/A	N/A	N/A	GCA_000260135.1	95	d__Bacteria;p__Proteobacteria;c__Gammaproteobacteria;o__Thiotrichales;f__Thiotrichaceae;g__Thiothrix;s__Thiothrix nivea	81.45	0.58	d__Bacteria;p__Proteobacteria;c__Gammaproteobacteria;o__Thiotrichales;f__Thiotrichaceae;g__Thiothrix;s__	taxonomic classification defined by topology and ANI	N/A	GCA_002425225.1, s__Thiothrix sp002425225, 95.0, 78.99, 0.34; GCF_000621325.1, s__Thiothrix lacustris, 95.0, 78.56, 0.32; GCF_900107695.1, s__Thiothrix caldifontis, 95.0, 78.17, 0.27	34.72	11	0.947031	N/A
PAO4_spadeshybrid_NODE_5	82_0	1816609	109.411	83.5808	k__Bacteria(UID203)	5449	104	58	66	38	0	0	0	0	56.9	0	0	0.674069	d__Bacteria;p__Proteobacteria;c__Gammaproteobacteria;o__Xanthomonadales;f__Xanthomonadaceae;g__Pseudoxanthomonas_A;s__	N/A	N/A	N/A	N/A	N/A	N/A	N/A	N/A	N/A	N/A	d__Bacteria;p__Proteobacteria;c__Gammaproteobacteria;o__Xanthomonadales;f__Xanthomonadaceae;g__Pseudoxanthomonas_A;s__	taxonomic classification defined by topology and ANI	N/A	GCF_001427585.1, s__Pseudoxanthomonas_A sp001427585, 95.0, 88.75, 0.81; GCF_900104255.1, s__Pseudoxanthomonas_A sp900104255, 95.0, 88.03, 0.8; GCF_001427635.1, s__Pseudoxanthomonas_A sp001427635, 95.0, 87.98, 0.77; GCF_900116385.1, s__Pseudoxanthomonas_A sp900116385, 95.0, 87.73, 0.78; GCA_002863005.1, s__Pseudoxanthomonas_A sp002863005, 95.0, 87.57, 0.75; GCF_006716465.1, s__Pseudoxanthomonas_A …	48.57	11	0.983275	Genome not assigned to closest species as it falls outside its pre-defined ANI radius
PAO4_spadeshybrid_NODE_6	60_1	1722820	925.278	744.082	k__Bacteria(UID203)	5449	104	58	71	32	1	0	0	0	48.28	1.72	0	0.616714	d__Bacteria;p__Proteobacteria;c__Gammaproteobacteria;o__Burkholderiales;f__Rhodocyclaceae;g__Azonexus;s__	N/A	N/A	N/A	N/A	N/A	GCA_002440665.1	95	d__Bacteria;p__Proteobacteria;c__Gammaproteobacteria;o__Burkholderiales;f__Rhodocyclaceae;g__Azonexus;s__Azonexus sp002440665	85.61	0.68	d__Bacteria;p__Proteobacteria;c__Gammaproteobacteria;o__Burkholderiales;f__Rhodocyclaceae;g__Azonexus;s__	taxonomic classification defined by topology and ANI	N/A	GCF_001551835.1, s__Azonexus denitrificans, 95.0, 82.6, 0.6; GCF_001956855.1, s__Azonexus hydrophilus_A, 95.0, 82.47, 0.51; GCA_002425245.1, s__Azonexus sp002425245, 95.0, 82.38, 0.43; GCF_003634965.1, s__Azonexus fungiphilus, 95.0, 82.36, 0.53; GCA_002842345.1, s__Azonexus sp002842345, 95.0, 82.25, 0.52; GCF_000429605.1, s__Azonexus hydrophilus, 95.0, 82.14, 0.5; GCF_000519045.1, s__Azonexus agi…	40.97	11	0.989687	Genome not assigned to closest species as it falls outside its pre-defined ANI radius
PAO4_spadeshybrid_NODE_7	77_2	1722025	132.538	116.856	f__Xanthomonadaceae(UID4214)	55	659	290	325	332	2	0	0	0	44.29	0.69	0	0.689931	d__Bacteria;p__Proteobacteria;c__Gammaproteobacteria;o__Xanthomonadales;f__Xanthomonadaceae;g__Stenotrophomonas;s__Stenotrophomonas acidaminiphila_A	GCF_002951995.1	95	d__Bacteria;p__Proteobacteria;c__Gammaproteobacteria;o__Xanthomonadales;f__Xanthomonadaceae;g__Stenotrophomonas;s__Stenotrophomonas acidaminiphila_A	98.63	0.88	GCF_002951995.1	95	d__Bacteria;p__Proteobacteria;c__Gammaproteobacteria;o__Xanthomonadales;f__Xanthomonadaceae;g__Stenotrophomonas;s__Stenotrophomonas acidaminiphila_A	98.63	0.88	d__Bacteria;p__Proteobacteria;c__Gammaproteobacteria;o__Xanthomonadales;f__Xanthomonadaceae;g__Stenotrophomonas;s__	taxonomic classification defined by topology and ANI	topological placement and ANI have congruent species assignments	GCF_001431595.1, s__Stenotrophomonas acidaminiphila, 95.0, 93.43, 0.81; GCF_001431425.1, s__Stenotrophomonas nitritireducens, 95.0, 91.05, 0.72; GCA_003504055.1, s__Stenotrophomonas sp003504055, 95.0, 90.2, 0.52; GCF_001431505.1, s__Stenotrophomonas daejeonensis, 95.0, 88.23, 0.65; GCA_900078405.1, s__Stenotrophomonas sp900078405, 95.0, 87.51, 0.7; GCF_004348115.1, s__Stenotrophomonas sp004348115…	58.81	11	N/A	N/A
PAO4_spadeshybrid_NODE_8	59_1	1619103	855.175	755.243	c__Betaproteobacteria(UID3971)	223	424	211	193	231	0	0	0	0	51.97	0	0	0.619611	d__Bacteria;p__Proteobacteria;c__Gammaproteobacteria;o__Burkholderiales;f__Rhodocyclaceae;g__Azonexus;s__	N/A	N/A	N/A	N/A	N/A	GCA_002440665.1	95	d__Bacteria;p__Proteobacteria;c__Gammaproteobacteria;o__Burkholderiales;f__Rhodocyclaceae;g__Azonexus;s__Azonexus sp002440665	86.11	0.71	d__Bacteria;p__Proteobacteria;c__Gammaproteobacteria;o__Burkholderiales;f__Rhodocyclaceae;g__Azonexus;s__	taxonomic classification defined by topology and ANI	N/A	GCF_001551835.1, s__Azonexus denitrificans, 95.0, 83.23, 0.63; GCF_000519045.1, s__Azonexus agitata, 95.0, 82.6, 0.61; GCF_003634965.1, s__Azonexus fungiphilus, 95.0, 82.27, 0.56; GCA_002842345.1, s__Azonexus sp002842345, 95.0, 82.27, 0.53; GCF_001956855.1, s__Azonexus hydrophilus_A, 95.0, 82.24, 0.53; GCA_002470165.1, s__Azonexus sp002470165, 95.0, 82.17, 0.38; GCA_002840765.1, s__Azonexus sp002…	57.3	11	0.989822	Genome not assigned to closest species as it falls outside its pre-defined ANI radius
PAO4_spadeshybrid_NODE_9	58_1	1597632	511.438	505.427	c__Betaproteobacteria(UID3971)	223	424	210	271	153	0	0	0	0	30.85	0	0	0.664472	d__Bacteria;p__Proteobacteria;c__Gammaproteobacteria;o__Burkholderiales;f__Rhodocyclaceae;g__Accumulibacter;s__Accumulibacter sp005524045	GCA_005524045.1	95	d__Bacteria;p__Proteobacteria;c__Gammaproteobacteria;o__Burkholderiales;f__Rhodocyclaceae;g__Accumulibacter;s__Accumulibacter sp005524045	98.59	0.8	GCA_005524045.1	95	d__Bacteria;p__Proteobacteria;c__Gammaproteobacteria;o__Burkholderiales;f__Rhodocyclaceae;g__Accumulibacter;s__Accumulibacter sp005524045	98.59	0.8	d__Bacteria;p__Proteobacteria;c__Gammaproteobacteria;o__Burkholderiales;f__Rhodocyclaceae;g__Accumulibacter;s__	taxonomic classification defined by topology and ANI	topological placement and ANI have congruent species assignments	GCA_002345025.1, s__Accumulibacter phosphatis_B, 95.0, 87.9, 0.67; GCA_000585015.1, s__Accumulibacter sp000585015, 95.0, 87.28, 0.7; GCF_000024165.1, s__Accumulibacter phosphatis_C, 95.0, 80.34, 0.48; GCA_000987445.1, s__Accumulibacter phosphatis_A, 95.0, 79.72, 0.26; GCA_000585075.1, s__Accumulibacter sp000585075, 95.0, 79.5, 0.42; GCA_002425405.1, s__Accumulibacter phosphatis_E, 95.0, 79.35, 0.…	35.63	11	N/A	N/A
PAO4-tig00000001	76_1	3950501	80.4027	76.686	f__Xanthomonadaceae(UID4214)	55	659	290	13	625	21	0	0	0	98.64	2.07	66.67	0.673729	d__Bacteria;p__Proteobacteria;c__Gammaproteobacteria;o__Xanthomonadales;f__Xanthomonadaceae;g__Pseudoxanthomonas_A;s__	N/A	N/A	N/A	N/A	N/A	N/A	N/A	N/A	N/A	N/A	d__Bacteria;p__Proteobacteria;c__Gammaproteobacteria;o__Xanthomonadales;f__Xanthomonadaceae;g__Pseudoxanthomonas_A;s__	taxonomic classification defined by topology and ANI	N/A	GCF_001427585.1, s__Pseudoxanthomonas_A sp001427585, 95.0, 88.31, 0.81; GCF_900104255.1, s__Pseudoxanthomonas_A sp900104255, 95.0, 88.05, 0.79; GCF_900116385.1, s__Pseudoxanthomonas_A sp900116385, 95.0, 87.73, 0.81; GCF_001427635.1, s__Pseudoxanthomonas_A sp001427635, 95.0, 87.64, 0.78; GCA_003241705.1, s__Pseudoxanthomonas_A acidaminiphila_A, 95.0, 87.51, 0.61; GCA_002863005.1, s__Pseudoxanthomo…	91.51	11	0.983483	Genome not assigned to closest species as it falls outside its pre-defined ANI radius
PAO4-tig00000030	83_1	4541730	72.4655	72.002	c__Gammaproteobacteria(UID4274)	112	580	290	18	553	9	0	0	0	97.1	2.3	33.33	0.555576	d__Bacteria;p__Proteobacteria;c__Gammaproteobacteria;o__Thiotrichales;f__Thiotrichaceae;g__Thiothrix;s__	N/A	N/A	N/A	N/A	N/A	GCA_000260135.1	95	d__Bacteria;p__Proteobacteria;c__Gammaproteobacteria;o__Thiotrichales;f__Thiotrichaceae;g__Thiothrix;s__Thiothrix nivea	81.17	0.54	d__Bacteria;p__Proteobacteria;c__Gammaproteobacteria;o__Thiotrichales;f__Thiotrichaceae;g__Thiothrix;s__	taxonomic classification defined by topology and ANI	N/A	GCA_002425225.1, s__Thiothrix sp002425225, 95.0, 79.18, 0.44; GCF_000621325.1, s__Thiothrix lacustris, 95.0, 78.39, 0.37; GCF_900107695.1, s__Thiothrix caldifontis, 95.0, 78.02, 0.29	87	11	0.945915	N/A
PAO4-tig00000046	61_1	3961963	540.249	496.348	c__Betaproteobacteria(UID3971)	223	424	211	17	406	1	0	0	0	96.3	0.47	0	0.640964	d__Bacteria;p__Proteobacteria;c__Gammaproteobacteria;o__Burkholderiales;f__Rhodocyclaceae;g__Azonexus;s__	N/A	N/A	N/A	N/A	N/A	GCA_002396525.1	95	d__Bacteria;p__Proteobacteria;c__Gammaproteobacteria;o__Burkholderiales;f__Rhodocyclaceae;g__Azonexus;s__Azonexus sp002396525	85.22	0.67	d__Bacteria;p__Proteobacteria;c__Gammaproteobacteria;o__Burkholderiales;f__Rhodocyclaceae;g__Azonexus;s__	taxonomic classification defined by topology and ANI	N/A	GCA_002440665.1, s__Azonexus sp002440665, 95.0, 82.98, 0.61; GCF_003634965.1, s__Azonexus fungiphilus, 95.0, 81.54, 0.48; GCF_000429605.1, s__Azonexus hydrophilus, 95.0, 81.21, 0.49; GCA_002470165.1, s__Azonexus sp002470165, 95.0, 81.18, 0.52; GCA_002425245.1, s__Azonexus sp002425245, 95.0, 81.15, 0.45; GCF_001551835.1, s__Azonexus denitrificans, 95.0, 81.11, 0.46; GCF_000519045.1, s__Azonexus ag…	93	11	0.989948	Genome not assigned to closest species as it falls outside its pre-defined ANI radius
PAO4-tig00000072	11_1	1734438	21.6812	29.6727	k__Bacteria(UID203)	5449	104	58	88	16	0	0	0	0	24.14	0	0	0.353802	d__Bacteria;p__Bacteroidota;c__Bacteroidia;o__Flavobacteriales;f__Weeksellaceae;g__Chryseobacterium;s__Chryseobacterium taihuense	GCF_900103755.1	95	d__Bacteria;p__Bacteroidota;c__Bacteroidia;o__Flavobacteriales;f__Weeksellaceae;g__Chryseobacterium;s__Chryseobacterium taihuense	96.76	0.82	GCF_900103755.1	95	d__Bacteria;p__Bacteroidota;c__Bacteroidia;o__Flavobacteriales;f__Weeksellaceae;g__Chryseobacterium;s__Chryseobacterium taihuense	96.76	0.82	d__Bacteria;p__Bacteroidota;c__Bacteroidia;o__Flavobacteriales;f__Weeksellaceae;g__Chryseobacterium;s__	taxonomic classification defined by topology and ANI	topological placement and ANI have congruent species assignments	GCF_001507325.1, s__Chryseobacterium greenlandense, 96.64, 80.89, 0.52; GCF_002177115.1, s__Chryseobacterium mucoviscidosis, 95.15, 80.87, 0.46; GCF_001420285.1, s__Chryseobacterium aquaticum, 96.64, 80.82, 0.51; GCF_900156825.1, s__Chryseobacterium gambrini, 95.15, 80.65, 0.47; GCF_000799515.1, s__Chryseobacterium sp000799515, 95.0, 80.08, 0.51; GCF_006175945.1, s__Chryseobacterium sp006175945, …	28.77	11	N/A	N/A
PAO4-tig00000079	75_1	2921657	40.0735	45.5487	c__Bacilli(UID259)	750	273	151	11	262	0	0	0	0	94.79	0	0	0.482256	d__Bacteria;p__Firmicutes;c__Bacilli;o__Exiguobacterales;f__Exiguobacteraceae;g__Exiguobacterium;s__Exiguobacterium profundum	GCF_001909285.1	95	d__Bacteria;p__Firmicutes;c__Bacilli;o__Exiguobacterales;f__Exiguobacteraceae;g__Exiguobacterium;s__Exiguobacterium profundum	95.32	0.93	GCF_001909285.1	95	d__Bacteria;p__Firmicutes;c__Bacilli;o__Exiguobacterales;f__Exiguobacteraceae;g__Exiguobacterium;s__Exiguobacterium profundum	95.32	0.93	d__Bacteria;p__Firmicutes;c__Bacilli;o__Exiguobacterales;f__Exiguobacteraceae;g__Exiguobacterium;s__	taxonomic classification defined by topology and ANI	topological placement and ANI have congruent species assignments	GCF_000620845.1, s__Exiguobacterium marinum, 95.0, 88.31, 0.88; GCF_001908175.1, s__Exiguobacterium sp001908175, 95.0, 88.28, 0.88; GCF_000702585.1, s__Exiguobacterium aurantiacum, 95.0, 81.4, 0.57; GCF_005960665.1, s__Exiguobacterium mexicanum, 95.0, 81.2, 0.56; GCF_000416965.1, s__Exiguobacterium chiriqhucha, 95.0, 80.93, 0.58; GCF_004336985.1, s__Exiguobacterium sp004336985, 95.0, 80.86, 0.58;…	88.49	11	N/A	N/A
PAO4-tig00000140	58_1	1771216	470.118	473.303	c__Betaproteobacteria(UID3971)	223	424	210	255	169	0	0	0	0	37.08	0	0	0.663988	d__Bacteria;p__Proteobacteria;c__Gammaproteobacteria;o__Burkholderiales;f__Rhodocyclaceae;g__Accumulibacter;s__Accumulibacter sp005524045	GCA_005524045.1	95	d__Bacteria;p__Proteobacteria;c__Gammaproteobacteria;o__Burkholderiales;f__Rhodocyclaceae;g__Accumulibacter;s__Accumulibacter sp005524045	98.59	0.78	GCA_005524045.1	95	d__Bacteria;p__Proteobacteria;c__Gammaproteobacteria;o__Burkholderiales;f__Rhodocyclaceae;g__Accumulibacter;s__Accumulibacter sp005524045	98.59	0.78	d__Bacteria;p__Proteobacteria;c__Gammaproteobacteria;o__Burkholderiales;f__Rhodocyclaceae;g__Accumulibacter;s__	taxonomic classification defined by topology and ANI	topological placement and ANI have congruent species assignments	GCA_002345025.1, s__Accumulibacter phosphatis_B, 95.0, 87.71, 0.68; GCA_000585015.1, s__Accumulibacter sp000585015, 95.0, 87.23, 0.72; GCF_000024165.1, s__Accumulibacter phosphatis_C, 95.0, 80.37, 0.48; GCA_000987445.1, s__Accumulibacter phosphatis_A, 95.0, 79.61, 0.26; GCA_000585075.1, s__Accumulibacter sp000585075, 95.0, 79.46, 0.43; GCA_900089955.1, s__Accumulibacter aalborgensis, 95.0, 79.36,…	39.44	11	N/A	N/A
PAO4-tig00000228	95_2	4261978	21.2491	18.1109	f__Rhodobacteraceae(UID3340)	84	568	330	30	538	0	0	0	0	94.81	0	0	0.671759	d__Bacteria;p__Proteobacteria;c__Alphaproteobacteria;o__Rhodobacterales;f__Rhodobacteraceae;g__;s__	N/A	N/A	N/A	N/A	N/A	N/A	N/A	N/A	N/A	N/A	d__Bacteria;p__Proteobacteria;c__Alphaproteobacteria;o__Rhodobacterales;f__Rhodobacteraceae;g__;s__	taxonomic classification fully defined by topology	N/A	N/A	93.57	11	0.960889	N/A
PAO4-tig00000339	15_0	1731749	11.8554	16.9933	k__Bacteria(UID203)	5449	104	58	76	28	0	0	0	0	41.38	0	0	0.330867	d__Bacteria;p__Bacteroidota;c__Bacteroidia;o__Flavobacteriales;f__Weeksellaceae;g__Cloacibacterium;s__	N/A	N/A	N/A	N/A	N/A	GCA_002422665.1	95	d__Bacteria;p__Bacteroidota;c__Bacteroidia;o__Flavobacteriales;f__Weeksellaceae;g__Cloacibacterium;s__Cloacibacterium sp002422665	94.09	0.69	d__Bacteria;p__Bacteroidota;c__Bacteroidia;o__Flavobacteriales;f__Weeksellaceae;g__Cloacibacterium;s__	taxonomic classification defined by topology and ANI	N/A	GCF_003860565.1, s__Cloacibacterium normanense, 95.0, 94.22, 0.85; GCA_002337005.1, s__Cloacibacterium sp002337005, 95.0, 81.24, 0.56	41.25	11	0.997595	Genome not assigned to closest species as it falls outside its pre-defined ANI radius
PAO4-tig00000368	103_1	1340746	18.7533	15.3106	o__Rhodospirillales(UID3754)	63	336	201	241	95	0	0	0	0	23.96	0	0	0.699641	d__Bacteria;p__Proteobacteria;c__Alphaproteobacteria;o__Acetobacterales;f__Acetobacteraceae;g__Ga0074136;s__	N/A	N/A	N/A	N/A	N/A	N/A	N/A	N/A	N/A	N/A	d__Bacteria;p__Proteobacteria;c__Alphaproteobacteria;o__Acetobacterales;f__Acetobacteraceae;g__;s__	taxonomic novelty determined using RED	N/A	N/A	29.46	11	0.945122	N/A
PAO4-tig00017984	19_1	6079789	62.8384	68.2405	k__Bacteria(UID203)	5449	104	58	1	55	48	0	0	0	99.14	50	0	0.481018	d__Bacteria;p__Proteobacteria;c__Gammaproteobacteria;o__Enterobacterales;f__Alteromonadaceae;g__Pararheinheimera;s__	N/A	N/A	N/A	N/A	N/A	GCF_000711985.1	95	d__Bacteria;p__Proteobacteria;c__Gammaproteobacteria;o__Enterobacterales;f__Alteromonadaceae;g__Pararheinheimera;s__Pararheinheimera texasensis	86.62	0.8	d__Bacteria;p__Proteobacteria;c__Gammaproteobacteria;o__Enterobacterales;f__Alteromonadaceae;g__Pararheinheimera;s__	taxonomic classification defined by topology and ANI	N/A	GCA_003543135.1, s__Pararheinheimera sp003543135, 95.0, 79.71, 0.39; GCF_001669775.1, s__Pararheinheimera sp001669775, 95.0, 78.92, 0.3; GCF_004005945.1, s__Pararheinheimera sp004005945, 95.0, 78.78, 0.33; GCF_003990335.1, s__Pararheinheimera sp003990335, 95.0, 78.42, 0.19; GCA_003482455.1, s__Pararheinheimera sp003482455, 95.0, 78.32, 0.25; GCF_000217935.1, s__Pararheinheimera sp000217935, 95.0,…	54.8	11	0.997347	Genome has more than 41.7% of markers with multiple hits
PAO4-tig00017987	60_1	6239659	476.164	482.544	k__Bacteria(UID203)	5449	103	57	1	15	86	1	0	0	98.25	78.79	0	0.666823	d__Bacteria;p__Actinobacteriota;c__Actinomycetia;o__Actinomycetales;f__Microbacteriaceae;g__Microbacterium;s__Microbacterium sp004794315	GCF_004794315.1	95	d__Bacteria;p__Actinobacteriota;c__Actinomycetia;o__Actinomycetales;f__Microbacteriaceae;g__Microbacterium;s__Microbacterium sp004794315	98.86	0.85	GCF_004794315.1	95	d__Bacteria;p__Actinobacteriota;c__Actinomycetia;o__Actinomycetales;f__Microbacteriaceae;g__Microbacterium;s__Microbacterium sp004794315	98.86	0.85	d__Bacteria;p__Actinobacteriota;c__Actinomycetia;o__Actinomycetales;f__Microbacteriaceae;g__Microbacterium;s__	taxonomic classification defined by topology and ANI	topological placement and ANI have congruent species assignments	GCF_900105335.1, s__Microbacterium paraoxydans, 95.0, 85.78, 0.72; GCF_001595495.1, s__Microbacterium sp001595495, 95.0, 85.74, 0.7; GCA_002456035.1, s__Microbacterium sp002456035, 95.0, 85.72, 0.75; GCF_002848265.1, s__Microbacterium sp002848265, 95.0, 85.47, 0.71; GCF_000299315.2, s__Microbacterium barkeri, 95.0, 84.94, 0.68; GCF_004794515.1, s__Microbacterium sp004794515, 95.0, 84.26, 0.64; GC…	19.01	11	N/A	Genome has more than 77.5% of markers with multiple hits
PAO4-tig00017990	77_2	5369862	100.03	91.8631	f__Xanthomonadaceae(UID4214)	55	659	290	8	381	266	4	0	0	99.08	45.04	8.99	0.696545	d__Bacteria;p__Proteobacteria;c__Gammaproteobacteria;o__Xanthomonadales;f__Xanthomonadaceae;g__Stenotrophomonas;s__Stenotrophomonas acidaminiphila_A	GCF_002951995.1	95	d__Bacteria;p__Proteobacteria;c__Gammaproteobacteria;o__Xanthomonadales;f__Xanthomonadaceae;g__Stenotrophomonas;s__Stenotrophomonas acidaminiphila_A	98.61	0.95	GCF_002951995.1	95	d__Bacteria;p__Proteobacteria;c__Gammaproteobacteria;o__Xanthomonadales;f__Xanthomonadaceae;g__Stenotrophomonas;s__Stenotrophomonas acidaminiphila_A	98.61	0.95	d__Bacteria;p__Proteobacteria;c__Gammaproteobacteria;o__Xanthomonadales;f__Xanthomonadaceae;g__Stenotrophomonas;s__	taxonomic classification defined by topology and ANI	topological placement and ANI have congruent species assignments	GCF_001431595.1, s__Stenotrophomonas acidaminiphila, 95.0, 93.53, 0.84; GCF_001431425.1, s__Stenotrophomonas nitritireducens, 95.0, 90.83, 0.79; GCA_003504055.1, s__Stenotrophomonas sp003504055, 95.0, 90.81, 0.87; GCF_001431505.1, s__Stenotrophomonas daejeonensis, 95.0, 88.46, 0.84; GCA_900078405.1, s__Stenotrophomonas sp900078405, 95.0, 87.82, 0.84; GCF_004348115.1, s__Stenotrophomonas sp0043481…	56.01	11	N/A	Genome has more than 43.3% of markers with multiple hits
PAO4-tig00017998	58_2	1755452	514.302	497.522	k__Bacteria(UID203)	5449	104	58	77	27	0	0	0	0	39.66	0	0	0.657811	d__Bacteria;p__Proteobacteria;c__Gammaproteobacteria;o__Burkholderiales;f__Rhodocyclaceae;g__Accumulibacter;s__Accumulibacter sp005524045	GCA_005524045.1	95	d__Bacteria;p__Proteobacteria;c__Gammaproteobacteria;o__Burkholderiales;f__Rhodocyclaceae;g__Accumulibacter;s__Accumulibacter sp005524045	97.7	0.7	GCA_005524045.1	95	d__Bacteria;p__Proteobacteria;c__Gammaproteobacteria;o__Burkholderiales;f__Rhodocyclaceae;g__Accumulibacter;s__Accumulibacter sp005524045	97.7	0.7	d__Bacteria;p__Proteobacteria;c__Gammaproteobacteria;o__Burkholderiales;f__Rhodocyclaceae;g__Accumulibacter;s__	taxonomic classification defined by topology and ANI	topological placement and ANI have congruent species assignments	GCA_002345025.1, s__Accumulibacter phosphatis_B, 95.0, 88.07, 0.66; GCA_000585015.1, s__Accumulibacter sp000585015, 95.0, 87.04, 0.63; GCF_000024165.1, s__Accumulibacter phosphatis_C, 95.0, 80.32, 0.49; GCA_000585075.1, s__Accumulibacter sp000585075, 95.0, 79.48, 0.42; GCA_900089955.1, s__Accumulibacter aalborgensis, 95.0, 79.28, 0.39; GCF_005889575.1, s__Accumulibacter sp000584975, 95.0, 79.19, …	31.23	11	N/A	N/A
PAO4-tig00018001	97_1	2522203	18.9629	16.3266	k__Bacteria(UID203)	5449	104	58	79	25	0	0	0	0	37.93	0	0	0.695936	d__Bacteria;p__Proteobacteria;c__Alphaproteobacteria;o__Acetobacterales;f__Acetobacteraceae;g__Ga0074136;s__	N/A	N/A	N/A	N/A	N/A	N/A	N/A	N/A	N/A	N/A	d__Bacteria;p__Proteobacteria;c__Alphaproteobacteria;o__Acetobacterales;f__Acetobacteraceae;g__;s__	taxonomic novelty determined using RED	N/A	N/A	27.62	11	0.93955	N/A
*Obtained by mapping long reads to LR-chr/HY-chr using minimap2
**Obtained by mapping short reads to LR-chr/HY-chr using minimap2
