# Supplementary material for: Recovery of complete genomes and non-chromosomal replicons from activated sludge enrichment microbial communities with long read metagenome sequencing
Source: NPJ Biofilms Microbiomes. 2021 Mar 16;7:23. doi: 10.1038/s41522-021-00196-6 (PMC7966762; doi:10.1038/s41522-021-00196-6)
Supplement: Supplementary file 10 — Supplementary Data 9 [file 41522_2021_196_MOESM10_ESM.xlsx]

## Sheet: t1.1.txt
Supplementary Data 9: Number of HY- and/or LR-chr sequences from dRep secondary cluster analysis
Secondary_cluster	Canu	OPERA-MS	hybridSPAdes
100_1	0	2	0
101_1	1	1	1
102_1	0	2	1
103_1	1	1	0
104_0	1	0	0
105_0	0	1	0
106_1	1	0	2
107_0	1	0	0
108_0	0	0	1
109_1	0	1	1
10_1	1	1	0
110_0	1	0	0
111_1	0	0	2
112_0	0	0	1
113_1	1	1	0
114_1	0	1	1
115_0	1	0	0
11_1	1	1	0
12_0	0	1	0
13_1	0	1	1
14_0	0	0	1
15_0	1	0	0
16_1	1	2	2
17_0	1	0	0
18_0	0	0	1
19_1	1	1	1
1_1	0	1	2
20_0	1	0	0
21_0	1	0	0
22_0	1	0	0
23_1	1	0	1
24_0	0	0	1
25_1	1	1	1
26_0	0	0	1
27_0	0	0	1
28_0	0	0	1
29_1	1	0	0
29_2	1	0	0
2_0	0	0	1
30_1	1	0	0
30_2	0	1	0
31_1	1	0	0
31_2	0	1	0
31_3	1	0	0
32_1	1	0	0
32_2	1	0	0
33_0	1	0	0
34_1	1	1	0
35_1	1	1	0
36_0	1	0	0
37_0	0	1	0
38_0	0	0	1
39_1	1	2	0
3_1	2	0	2
40_1	1	0	1
41_1	1	2	0
42_0	1	0	0
43_1	1	0	0
43_2	1	0	0
44_0	1	0	0
45_0	1	0	0
46_0	0	1	0
47_0	0	1	0
48_1	1	1	2
49_1	1	2	0
49_2	1	0	2
4_1	1	2	2
4_2	1	0	0
50_1	0	2	0
50_2	1	0	0
51_0	1	0	0
52_1	1	2	2
53_1	0	2	2
54_1	2	1	0
55_0	1	0	0
56_0	1	0	0
57_1	1	1	0
58_1	2	2	1
58_2	1	0	0
59_1	0	1	1
59_2	0	0	1
5_1	0	1	1
60_1	1	0	1
60_2	1	0	0
60_3	0	1	0
61_1	1	0	1
61_2	1	0	0
62_1	1	0	0
62_2	1	0	0
63_1	2	1	0
64_0	1	0	0
65_1	0	2	0
66_1	0	0	2
67_0	0	0	1
68_1	1	1	0
69_0	1	0	0
6_1	1	1	0
70_1	1	0	2
71_0	1	0	0
72_0	0	1	0
73_1	1	1	0
74_0	0	0	1
75_1	1	1	1
76_1	1	0	1
77_1	0	1	1
77_2	1	0	1
78_0	0	1	0
79_0	1	0	0
7_0	0	1	0
80_0	0	0	1
81_0	0	1	0
82_0	0	0	1
83_1	1	1	1
84_1	0	1	1
84_2	2	0	2
85_0	1	0	0
86_1	1	0	1
87_0	1	0	0
88_0	1	0	0
89_1	2	2	2
8_1	0	2	2
90_1	1	0	0
90_2	0	1	0
91_0	0	1	0
92_1	0	0	2
93_0	0	0	1
94_1	1	0	2
95_1	0	1	1
95_2	1	0	0
96_0	0	0	1
97_1	1	0	1
98_1	0	1	1
99_1	1	0	1
9_1	1	2	2
