# Supplementary material for: Recovery of complete genomes and non-chromosomal replicons from activated sludge enrichment microbial communities with long read metagenome sequencing
Source: NPJ Biofilms Microbiomes. 2021 Mar 16;7:23. doi: 10.1038/s41522-021-00196-6 (PMC7966762; doi:10.1038/s41522-021-00196-6)
Supplement: Supplementary file 11 — Supplementary Data 10 [file 41522_2021_196_MOESM11_ESM.xlsx]

## Sheet: PAO1
Supplementary Data 10: Taxonomic annotations of short read bins using GTDB-Tk (PAO1 dataset)
user_genome	classification	fastani_reference	fastani_reference_radius	fastani_taxonomy	fastani_ani	fastani_af	closest_placement_reference	closest_placement_taxonomy	closest_placement_ani	closest_placement_af	pplacer_taxonomy	classification_method	note	other_related_references(genome_id,species_name,radius,ANI,AF)	aa_percent	translation_table	red_value	warnings
bin.65	d__Bacteria;p__Nitrospirota;c__Nitrospiria;o__Nitrospirales;f__Nitrospiraceae;g__Nitrospira_A;s__Nitrospira_A sp001567445	GCA_001567445.1	95	d__Bacteria;p__Nitrospirota;c__Nitrospiria;o__Nitrospirales;f__Nitrospiraceae;g__Nitrospira_A;s__Nitrospira_A sp001567445	99.71	0.93	GCA_001567445.1	d__Bacteria;p__Nitrospirota;c__Nitrospiria;o__Nitrospirales;f__Nitrospiraceae;g__Nitrospira_A;s__Nitrospira_A sp001567445	99.71	0.93	d__Bacteria;p__Nitrospirota;c__Nitrospiria;o__Nitrospirales;f__Nitrospiraceae;g__Nitrospira_A;s__	ANI/Placement	topological placement and ANI have congruent species assignments	GCF_000196815.1, s__Nitrospira_A defluvii, 95.0, 78.52, 0.39; GCF_900170025.1, s__Nitrospira_A sp900170025, 95.0, 78.33, 0.39; GCA_003456605.1, s__Nitrospira_A sp003456605, 95.0, 78.3, 0.32	96.87	11	N/A	N/A
bin.32	d__Bacteria;p__Proteobacteria;c__Gammaproteobacteria;o__Burkholderiales;f__Rhodocyclaceae;g__Accumulibacter;s__Accumulibacter sp000584975	GCA_000584975.2	95	d__Bacteria;p__Proteobacteria;c__Gammaproteobacteria;o__Burkholderiales;f__Rhodocyclaceae;g__Accumulibacter;s__Accumulibacter sp000584975	99.27	0.89	GCA_000584975.2	d__Bacteria;p__Proteobacteria;c__Gammaproteobacteria;o__Burkholderiales;f__Rhodocyclaceae;g__Accumulibacter;s__Accumulibacter sp000584975	99.27	0.89	d__Bacteria;p__Proteobacteria;c__Gammaproteobacteria;o__Burkholderiales;f__Rhodocyclaceae;g__Accumulibacter;s__	ANI/Placement	topological placement and ANI have congruent species assignments	GCA_002425405.1, s__Accumulibacter phosphatis_E, 95.0, 92.99, 0.76; GCF_000024165.1, s__Accumulibacter phosphatis_C, 95.0, 80.44, 0.48; GCA_900089955.1, s__Accumulibacter aalborgensis, 95.0, 79.76, 0.44; GCA_002345025.1, s__Accumulibacter phosphatis_B, 95.0, 79.36, 0.38; GCA_000585075.1, s__Accumulibacter sp000585075, 95.0, 79.0, 0.36; GCA_000987445.1, s__Accumulibacter phosphatis_A, 95.0, 78.86,…	90.75	11	N/A	N/A
bin.34	d__Bacteria;p__Proteobacteria;c__Gammaproteobacteria;o__Competibacterales;f__Competibacteraceae;g__Contendobacter;s__Contendobacter sp002352185	GCA_002352185.1	95	d__Bacteria;p__Proteobacteria;c__Gammaproteobacteria;o__Competibacterales;f__Competibacteraceae;g__Contendobacter;s__Contendobacter sp002352185	99.38	0.84	GCA_002352185.1	d__Bacteria;p__Proteobacteria;c__Gammaproteobacteria;o__Competibacterales;f__Competibacteraceae;g__Contendobacter;s__Contendobacter sp002352185	99.38	0.84	d__Bacteria;p__Proteobacteria;c__Gammaproteobacteria;o__Competibacterales;f__Competibacteraceae;g__Contendobacter;s__	ANI/Placement	topological placement and ANI have congruent species assignments	GCA_000531125.1, s__Contendobacter odensis, 95.0, 85.98, 0.74	92.32	11	N/A	N/A
bin.28	d__Bacteria;p__Planctomycetota;c__Phycisphaerae;o__Phycisphaerales;f__SM1A02;g__UBA2396;s__UBA2396 sp002343325	GCA_002343325.1	95	d__Bacteria;p__Planctomycetota;c__Phycisphaerae;o__Phycisphaerales;f__SM1A02;g__UBA2396;s__UBA2396 sp002343325	96.66	0.88	GCA_002343325.1	d__Bacteria;p__Planctomycetota;c__Phycisphaerae;o__Phycisphaerales;f__SM1A02;g__UBA2396;s__UBA2396 sp002343325	96.66	0.88	d__Bacteria;p__Planctomycetota;c__Phycisphaerae;o__Phycisphaerales;f__SM1A02;g__;s__	ANI/Placement	topological placement and ANI have congruent species assignments	N/A	20.42	11	N/A	N/A
bin.21	d__Bacteria;p__Proteobacteria;c__Gammaproteobacteria;o__Burkholderiales;f__Rhodocyclaceae;g__Thauera;s__Thauera aminoaromatica	GCF_000310185.1	95	d__Bacteria;p__Proteobacteria;c__Gammaproteobacteria;o__Burkholderiales;f__Rhodocyclaceae;g__Thauera;s__Thauera aminoaromatica	98.77	0.85	GCF_000310185.1	d__Bacteria;p__Proteobacteria;c__Gammaproteobacteria;o__Burkholderiales;f__Rhodocyclaceae;g__Thauera;s__Thauera aminoaromatica	98.77	0.85	d__Bacteria;p__Proteobacteria;c__Gammaproteobacteria;o__Burkholderiales;f__Rhodocyclaceae;g__Thauera;s__	ANI/Placement	topological placement and ANI have congruent species assignments	GCF_000310225.1, s__Thauera phenylacetica, 95.0, 92.09, 0.71; GCA_002422685.1, s__Thauera sp002422685, 95.0, 86.73, 0.72; GCA_003446655.1, s__Thauera sp003446655, 95.0, 86.12, 0.72; GCF_001922305.1, s__Thauera chlorobenzoica, 95.0, 84.53, 0.6; GCF_001051995.2, s__Thauera humireducens, 95.0, 84.52, 0.65; GCF_002245655.1, s__Thauera propionica, 95.0, 84.47, 0.62; GCF_003030465.1, s__Thauera aromati…	98.37	11	N/A	N/A
bin.66	d__Bacteria;p__Bacteroidota;c__Bacteroidia;o__Chitinophagales;f__Saprospiraceae;g__OLB8;s__OLB8 sp001567405	GCA_001567405.1	95	d__Bacteria;p__Bacteroidota;c__Bacteroidia;o__Chitinophagales;f__Saprospiraceae;g__OLB8;s__OLB8 sp001567405	98.91	0.96	GCA_001567405.1	d__Bacteria;p__Bacteroidota;c__Bacteroidia;o__Chitinophagales;f__Saprospiraceae;g__OLB8;s__OLB8 sp001567405	98.91	0.96	d__Bacteria;p__Bacteroidota;c__Bacteroidia;o__Chitinophagales;f__Saprospiraceae;g__;s__	ANI/Placement	topological placement and ANI have congruent species assignments	N/A	96.98	11	N/A	N/A
bin.55	d__Bacteria;p__Chloroflexota;c__Anaerolineae;o__Anaerolineales;f__UBA6663;g__UBA6663;s__UBA6663 sp002455335	GCA_002455335.1	95	d__Bacteria;p__Chloroflexota;c__Anaerolineae;o__Anaerolineales;f__UBA6663;g__UBA6663;s__UBA6663 sp002455335	97.53	0.71	GCA_002455335.1	d__Bacteria;p__Chloroflexota;c__Anaerolineae;o__Anaerolineales;f__UBA6663;g__UBA6663;s__UBA6663 sp002455335	97.53	0.71	d__Bacteria;p__Chloroflexota;c__Anaerolineae;o__Anaerolineales;f__;g__;s__	ANI/Placement	topological placement and ANI have congruent species assignments	N/A	82.68	11	N/A	Genome has more than 15.8% of markers with multiple hits
bin.54	d__Bacteria;p__Armatimonadota;c__Fimbriimonadia;o__Fimbriimonadales;f__Fimbriimonadaceae;g__;s__	N/A	N/A	N/A	N/A	N/A	N/A	N/A	N/A	N/A	d__Bacteria;p__Armatimonadota;c__Fimbriimonadia;o__Fimbriimonadales;f__Fimbriimonadaceae;g__;s__	Placement	taxonomic classification fully defined by topology	N/A	12.08	11	0.751512	N/A
bin.57	d__Bacteria;p__Chloroflexota;c__Anaerolineae;o__Anaerolineales;f__envOPS12;g__OLB14;s__	N/A	N/A	N/A	N/A	N/A	GCA_002343775.1	d__Bacteria;p__Chloroflexota;c__Anaerolineae;o__Anaerolineales;f__envOPS12;g__OLB14;s__OLB14 sp002343775	82.25	0.58	d__Bacteria;p__Chloroflexota;c__Anaerolineae;o__Anaerolineales;f__envOPS12;g__OLB14;s__	Placement	taxonomic classification fully defined by topology	GCA_001567105.1, s__OLB14 sp001567105, 95.0, 76.26, 0.06; GCA_002345215.1, s__OLB14 sp002345215, 95.0, 76.25, 0.1; GCA_003524705.1, s__OLB14 sp003524705, 95.0, 76.01, 0.07	60.58	11	0.978674	N/A
bin.39	d__Bacteria;p__Chloroflexota;c__Anaerolineae;o__Anaerolineales;f__envOPS12;g__OLB14;s__	N/A	N/A	N/A	N/A	N/A	GCA_002343775.1	d__Bacteria;p__Chloroflexota;c__Anaerolineae;o__Anaerolineales;f__envOPS12;g__OLB14;s__OLB14 sp002343775	81.43	0.49	d__Bacteria;p__Chloroflexota;c__Anaerolineae;o__Anaerolineales;f__envOPS12;g__OLB14;s__	Placement	taxonomic classification fully defined by topology	GCA_003524705.1, s__OLB14 sp003524705, 95.0, 76.13, 0.11; GCA_002345215.1, s__OLB14 sp002345215, 95.0, 76.07, 0.11; GCA_001567105.1, s__OLB14 sp001567105, 95.0, 76.03, 0.09	85.89	11	0.973325	N/A
bin.19	d__Bacteria;p__Chloroflexota;c__Anaerolineae;o__Anaerolineales;f__UBA6663;g__UBA6663;s__	N/A	N/A	N/A	N/A	N/A	GCA_002455335.1	d__Bacteria;p__Chloroflexota;c__Anaerolineae;o__Anaerolineales;f__UBA6663;g__UBA6663;s__UBA6663 sp002455335	81.24	0.32	d__Bacteria;p__Chloroflexota;c__Anaerolineae;o__Anaerolineales;f__;g__;s__	Placement	taxonomic novelty determined using RED	N/A	19.56	11	0.936074	N/A
bin.4	d__Bacteria;p__Chloroflexota;c__Anaerolineae;o__SBR1031;f__A4b;g__GCA-2794515;s__	N/A	N/A	N/A	N/A	N/A	GCA_002794515.1	d__Bacteria;p__Chloroflexota;c__Anaerolineae;o__SBR1031;f__A4b;g__GCA-2794515;s__GCA-2794515 sp002794515	77.85	0.38	d__Bacteria;p__Chloroflexota;c__Anaerolineae;o__SBR1031;f__A4b;g__;s__	Placement	taxonomic novelty determined using RED	N/A	20.08	11	0.961652	N/A
bin.2	d__Bacteria;p__Chloroflexota;c__Anaerolineae;o__SBR1031;f__A4b;g__OLB15;s__	N/A	N/A	N/A	N/A	N/A	GCA_001567085.1	d__Bacteria;p__Chloroflexota;c__Anaerolineae;o__SBR1031;f__A4b;g__OLB15;s__OLB15 sp001567085	75.88	0.1	d__Bacteria;p__Chloroflexota;c__Anaerolineae;o__SBR1031;f__A4b;g__;s__	Placement	taxonomic novelty determined using RED	N/A	95.18	11	0.888828	N/A
bin.41	d__Bacteria;p__Chloroflexota;c__Anaerolineae;o__SBR1031;f__A4b;g__OLB15;s__	N/A	N/A	N/A	N/A	N/A	N/A	N/A	N/A	N/A	d__Bacteria;p__Chloroflexota;c__Anaerolineae;o__SBR1031;f__A4b;g__;s__	Placement	taxonomic novelty determined using RED	N/A	51.13	11	0.883762	N/A
bin.58	d__Bacteria;p__Chloroflexota;c__Anaerolineae;o__SBR1031;f__A4b;g__;s__	N/A	N/A	N/A	N/A	N/A	N/A	N/A	N/A	N/A	d__Bacteria;p__Chloroflexota;c__Anaerolineae;o__SBR1031;f__A4b;g__;s__	Placement	taxonomic classification fully defined by topology	N/A	86.01	11	0.823276	N/A
bin.1	d__Bacteria;p__Chloroflexota;c__Anaerolineae;o__Promineofilales;f__Promineofilaceae;g__;s__	N/A	N/A	N/A	N/A	N/A	N/A	N/A	N/A	N/A	d__Bacteria;p__Chloroflexota;c__Anaerolineae;o__Promineofilales;f__Promineofilaceae;g__;s__	Placement	taxonomic classification fully defined by topology	N/A	91.03	11	0.795809	N/A
bin.46	d__Bacteria;p__Verrucomicrobiota;c__Verrucomicrobiae;o__Opitutales;f__Opitutaceae;g__;s__	N/A	N/A	N/A	N/A	N/A	N/A	N/A	N/A	N/A	d__Bacteria;p__Verrucomicrobiota;c__Verrucomicrobiae;o__Opitutales;f__Opitutaceae;g__;s__	Placement	taxonomic classification fully defined by topology	N/A	14.25	11	0.864909	N/A
bin.35	d__Bacteria;p__Verrucomicrobiota_A;c__Chlamydiia;o__Parachlamydiales;f__Parachlamydiaceae;g__;s__	N/A	N/A	N/A	N/A	N/A	N/A	N/A	N/A	N/A	d__Bacteria;p__Verrucomicrobiota_A;c__Chlamydiia;o__Parachlamydiales;f__Parachlamydiaceae;g__;s__	Placement	taxonomic novelty determined using RED	N/A	90.6	11	0.893217	N/A
bin.73	d__Bacteria;p__Planctomycetota;c__Planctomycetes;o__Pirellulales;f__Pirellulaceae;g__Pirellula_B;s__	N/A	N/A	N/A	N/A	N/A	N/A	N/A	N/A	N/A	d__Bacteria;p__Planctomycetota;c__Planctomycetes;o__Pirellulales;f__Pirellulaceae;g__;s__	Placement	taxonomic novelty determined using RED	N/A	13.91	11	0.875512	Genome domain questionable ( 16.7% Bacterial, 8.2% Archaeal)
bin.67	d__Bacteria;p__Planctomycetota;c__Phycisphaerae;o__Phycisphaerales;f__SM1A02;g__;s__	N/A	N/A	N/A	N/A	N/A	GCA_003511945.1	d__Bacteria;p__Planctomycetota;c__Phycisphaerae;o__Phycisphaerales;f__SM1A02;g__UBA11155;s__UBA11155 sp003511945	77.67	0.26	d__Bacteria;p__Planctomycetota;c__Phycisphaerae;o__Phycisphaerales;f__SM1A02;g__;s__	Placement	taxonomic novelty determined using RED	N/A	88.97	11	0.821223	N/A
bin.72	d__Bacteria;p__Spirochaetota;c__Leptospirae;o__Leptospirales;f__Leptonemataceae;g__;s__	N/A	N/A	N/A	N/A	N/A	N/A	N/A	N/A	N/A	d__Bacteria;p__Spirochaetota;c__Leptospirae;o__Leptospirales;f__Leptonemataceae;g__;s__	Placement	taxonomic novelty determined using RED	N/A	15.46	11	0.772796	N/A
bin.63	d__Bacteria;p__Bacteroidota;c__Bacteroidia;o__Flavobacteriales;f__Flavobacteriaceae;g__Flavobacterium;s__	N/A	N/A	N/A	N/A	N/A	N/A	N/A	N/A	N/A	d__Bacteria;p__Bacteroidota;c__Bacteroidia;o__Flavobacteriales;f__Flavobacteriaceae;g__Flavobacterium;s__	Placement	taxonomic classification fully defined by topology	GCA_003242135.1, s__Flavobacterium sp003242135, 95.0, 79.9, 0.39; GCA_001464475.1, s__Flavobacterium sp001464475, 95.0, 78.92, 0.33; GCF_002917885.1, s__Flavobacterium croceum, 95.0, 78.57, 0.22; GCF_000757385.1, s__Flavobacterium aquatile, 95.0, 78.13, 0.3; GCA_003525665.1, s__Flavobacterium sp003525665, 95.0, 78.03, 0.28; GCA_002483315.1, s__Flavobacterium sp002483315, 95.0, 77.77, 0.2; GCA_002…	30.36	11	0.943615	N/A
bin.38	d__Bacteria;p__Bacteroidota;c__Bacteroidia;o__Flavobacteriales;f__Flavobacteriaceae;g__Flavobacterium;s__	N/A	N/A	N/A	N/A	N/A	GCF_900129405.1	d__Bacteria;p__Bacteroidota;c__Bacteroidia;o__Flavobacteriales;f__Flavobacteriaceae;g__Flavobacterium;s__Flavobacterium fontis	77	0.17	d__Bacteria;p__Bacteroidota;c__Bacteroidia;o__Flavobacteriales;f__Flavobacteriaceae;g__Flavobacterium;s__	Placement	taxonomic classification fully defined by topology	GCA_001464475.1, s__Flavobacterium sp001464475, 95.0, 77.02, 0.18; GCA_002786385.1, s__Flavobacterium sp002786385, 95.0, 77.0, 0.19; GCA_003268855.1, s__Flavobacterium aciduliphilum, 95.0, 76.92, 0.16; GCF_002917885.1, s__Flavobacterium croceum, 95.0, 76.86, 0.17; GCA_002422095.1, s__Flavobacterium sp002422095, 95.0, 76.82, 0.11; GCF_000425465.1, s__Flavobacterium filum, 95.0, 76.81, 0.17; GCF_00…	51.11	11	0.948379	N/A
bin.62	d__Bacteria;p__Bacteroidota;c__Bacteroidia;o__Cytophagales;f__Spirosomaceae;g__;s__	N/A	N/A	N/A	N/A	N/A	N/A	N/A	N/A	N/A	d__Bacteria;p__Bacteroidota;c__Bacteroidia;o__Cytophagales;f__Spirosomaceae;g__;s__	Placement	taxonomic classification fully defined by topology	N/A	62.9	11	0.873817	N/A
bin.52	d__Bacteria;p__Bacteroidota;c__Bacteroidia;o__Cytophagales;f__Cyclobacteriaceae;g__ELB16-189;s__	N/A	N/A	N/A	N/A	N/A	GCA_001567185.1	d__Bacteria;p__Bacteroidota;c__Bacteroidia;o__Cytophagales;f__Cyclobacteriaceae;g__ELB16-189;s__ELB16-189 sp001567185	94.16	0.75	d__Bacteria;p__Bacteroidota;c__Bacteroidia;o__Cytophagales;f__Cyclobacteriaceae;g__ELB16-189;s__	Placement	taxonomic classification fully defined by topology	GCA_002345965.1, s__ELB16-189 sp002345965, 95.0, 81.26, 0.06; GCA_003537495.1, s__ELB16-189 sp003537495, 95.0, 79.65, 0.35; GCA_002352225.1, s__ELB16-189 sp002352225, 95.0, 79.03, 0.46; GCA_002398365.1, s__ELB16-189 sp002398365, 95.0, 77.01, 0.09	64.6	11	0.9953	N/A
bin.3	d__Bacteria;p__Bacteroidota;c__Bacteroidia;o__Cytophagales;f__Cyclobacteriaceae;g__ELB16-189;s__	N/A	N/A	N/A	N/A	N/A	GCA_001567185.1	d__Bacteria;p__Bacteroidota;c__Bacteroidia;o__Cytophagales;f__Cyclobacteriaceae;g__ELB16-189;s__ELB16-189 sp001567185	93.75	0.77	d__Bacteria;p__Bacteroidota;c__Bacteroidia;o__Cytophagales;f__Cyclobacteriaceae;g__ELB16-189;s__	Placement	taxonomic classification fully defined by topology	GCA_003537495.1, s__ELB16-189 sp003537495, 95.0, 79.22, 0.3; GCA_002352225.1, s__ELB16-189 sp002352225, 95.0, 78.63, 0.46; GCA_002398365.1, s__ELB16-189 sp002398365, 95.0, 75.81, 0.11	34.01	11	0.991464	N/A
bin.17	d__Bacteria;p__Bacteroidota;c__Bacteroidia;o__Chitinophagales;f__Chitinophagaceae;g__;s__	N/A	N/A	N/A	N/A	N/A	N/A	N/A	N/A	N/A	d__Bacteria;p__Bacteroidota;c__Bacteroidia;o__Chitinophagales;f__Chitinophagaceae;g__;s__	Placement	taxonomic classification fully defined by topology	N/A	26.39	11	0.876767	N/A
bin.36	d__Bacteria;p__Bacteroidota;c__Bacteroidia;o__Chitinophagales;f__Chitinophagaceae;g__NS-102;s__	N/A	N/A	N/A	N/A	N/A	GCA_001899685.1	d__Bacteria;p__Bacteroidota;c__Bacteroidia;o__Chitinophagales;f__Chitinophagaceae;g__NS-102;s__NS-102 sp001899685	78.99	0.46	d__Bacteria;p__Bacteroidota;c__Bacteroidia;o__Chitinophagales;f__Chitinophagaceae;g__NS-102;s__	Placement	taxonomic classification fully defined by topology	GCA_003075435.1, s__NS-102 sp003075435, 95.0, 77.73, 0.2	94.09	11	0.972635	N/A
bin.48	d__Bacteria;p__Bacteroidota;c__Bacteroidia;o__Chitinophagales;f__Chitinophagaceae;g__Taibaiella_B;s__	N/A	N/A	N/A	N/A	N/A	GCA_002337045.1	d__Bacteria;p__Bacteroidota;c__Bacteroidia;o__Chitinophagales;f__Chitinophagaceae;g__Taibaiella_B;s__Taibaiella_B sp002337045	91.09	0.83	d__Bacteria;p__Bacteroidota;c__Bacteroidia;o__Chitinophagales;f__Chitinophagaceae;g__Taibaiella_B;s__	Placement	taxonomic classification fully defined by topology	GCA_002389765.1, s__Taibaiella_B sp002389765, 95.0, 87.64, 0.82; GCF_002127285.1, s__Taibaiella_B sp002127285, 95.0, 79.95, 0.52; GCA_001897855.1, s__Taibaiella_B sp001897855, 95.0, 77.83, 0.23; GCF_003236175.1, s__Taibaiella_B soli, 95.0, 77.16, 0.11; GCA_002483105.1, s__Taibaiella_B sp002483105, 95.0, 77.01, 0.14; GCA_001897835.1, s__Taibaiella_B sp001897835, 95.0, 76.76, 0.12; GCA_002336915.1,…	96.53	11	0.995781	N/A
bin.78	d__Bacteria;p__Bacteroidota;c__Bacteroidia;o__Chitinophagales;f__Chitinophagaceae;g__OLB11;s__	N/A	N/A	N/A	N/A	N/A	N/A	N/A	N/A	N/A	d__Bacteria;p__Bacteroidota;c__Bacteroidia;o__Chitinophagales;f__Chitinophagaceae;g__;s__	Placement	taxonomic novelty determined using RED	N/A	98.33	11	0.875239	N/A
bin.71	d__Bacteria;p__Bacteroidota;c__Bacteroidia;o__Chitinophagales;f__Saprospiraceae;g__;s__	N/A	N/A	N/A	N/A	N/A	N/A	N/A	N/A	N/A	d__Bacteria;p__Bacteroidota;c__Bacteroidia;o__Chitinophagales;f__Saprospiraceae;g__;s__	Placement	taxonomic classification fully defined by topology	N/A	27.94	11	0.823403	N/A
bin.60	d__Bacteria;p__Bacteroidota;c__Bacteroidia;o__Chitinophagales;f__LD1;g__;s__	N/A	N/A	N/A	N/A	N/A	N/A	N/A	N/A	N/A	d__Bacteria;p__Bacteroidota;c__Bacteroidia;o__Chitinophagales;f__LD1;g__;s__	Placement	taxonomic novelty determined using RED	N/A	98.45	11	0.847759	N/A
bin.10	d__Bacteria;p__Bacteroidota;c__Rhodothermia;o__Rhodothermales;f__UBA2364;g__UBA2364;s__	N/A	N/A	N/A	N/A	N/A	GCA_002344075.1	d__Bacteria;p__Bacteroidota;c__Rhodothermia;o__Rhodothermales;f__UBA2364;g__UBA2364;s__UBA2364 sp002344075	77.46	0.31	d__Bacteria;p__Bacteroidota;c__Rhodothermia;o__Rhodothermales;f__;g__;s__	Placement	taxonomic novelty determined using RED	N/A	69.6	11	0.949154	N/A
bin.22	d__Bacteria;p__Bacteroidota;c__Kapabacteria;o__Kapabacteriales;f__Kapabacteriaceae;g__UBA2333;s__	N/A	N/A	N/A	N/A	N/A	GCA_002344895.1	d__Bacteria;p__Bacteroidota;c__Kapabacteria;o__Kapabacteriales;f__Kapabacteriaceae;g__UBA2333;s__UBA2333 sp002344895	90.24	0.85	d__Bacteria;p__Bacteroidota;c__Kapabacteria;o__Kapabacteriales;f__Kapabacteriaceae;g__;s__	Placement	taxonomic novelty determined using RED	N/A	84.01	11	0.992677	N/A
bin.43	d__Bacteria;p__Proteobacteria;c__Gammaproteobacteria;o__UBA6002;f__UBA6002;g__;s__	N/A	N/A	N/A	N/A	N/A	N/A	N/A	N/A	N/A	d__Bacteria;p__Proteobacteria;c__Gammaproteobacteria;o__;f__;g__;s__	Placement	taxonomic novelty determined using RED	N/A	98.99	11	0.748302	N/A
bin.13	d__Bacteria;p__Proteobacteria;c__Gammaproteobacteria;o__Xanthomonadales;f__Xanthomonadaceae;g__Pseudoxanthomonas;s__	N/A	N/A	N/A	N/A	N/A	GCF_000972865.1	d__Bacteria;p__Proteobacteria;c__Gammaproteobacteria;o__Xanthomonadales;f__Xanthomonadaceae;g__Pseudoxanthomonas;s__Pseudoxanthomonas suwonensis_B	87.59	0.84	d__Bacteria;p__Proteobacteria;c__Gammaproteobacteria;o__Xanthomonadales;f__Xanthomonadaceae;g__Pseudoxanthomonas;s__	Placement	taxonomic classification fully defined by topology	GCF_000513995.1, s__Pseudoxanthomonas sp000513995, 95.0, 86.77, 0.81; GCF_000513955.1, s__Pseudoxanthomonas suwonensis_C, 95.0, 86.75, 0.81; GCF_000510725.1, s__Pseudoxanthomonas sp000510725, 95.0, 85.81, 0.76; GCF_000185965.1, s__Pseudoxanthomonas suwonensis_A, 95.0, 85.45, 0.77	91.51	11	0.960543	N/A
bin.11	d__Bacteria;p__Proteobacteria;c__Gammaproteobacteria;o__Xanthomonadales;f__Xanthomonadaceae;g__Thermomonas;s__	N/A	N/A	N/A	N/A	N/A	N/A	N/A	N/A	N/A	d__Bacteria;p__Proteobacteria;c__Gammaproteobacteria;o__Xanthomonadales;f__Xanthomonadaceae;g__;s__	Placement	taxonomic novelty determined using RED	N/A	58.45	11	0.948468	N/A
bin.18	d__Bacteria;p__Proteobacteria;c__Gammaproteobacteria;o__Xanthomonadales;f__Xanthomonadaceae;g__;s__	N/A	N/A	N/A	N/A	N/A	N/A	N/A	N/A	N/A	d__Bacteria;p__Proteobacteria;c__Gammaproteobacteria;o__Xanthomonadales;f__Xanthomonadaceae;g__;s__	Placement	taxonomic classification fully defined by topology	N/A	12.12	11	0.906491	Genome domain questionable ( 13.3% Bacterial, 4.9% Archaeal)
bin.42	d__Bacteria;p__Proteobacteria;c__Gammaproteobacteria;o__Thiotrichales;f__Thiotrichaceae;g__Thiothrix;s__	N/A	N/A	N/A	N/A	N/A	GCA_000260135.1	d__Bacteria;p__Proteobacteria;c__Gammaproteobacteria;o__Thiotrichales;f__Thiotrichaceae;g__Thiothrix;s__Thiothrix nivea	80.81	0.62	d__Bacteria;p__Proteobacteria;c__Gammaproteobacteria;o__Thiotrichales;f__Thiotrichaceae;g__Thiothrix;s__	Placement	taxonomic classification fully defined by topology	GCA_002425225.1, s__Thiothrix sp002425225, 95.0, 78.96, 0.4; GCF_000621325.1, s__Thiothrix lacustris, 95.0, 78.09, 0.33; GCF_900107695.1, s__Thiothrix caldifontis, 95.0, 77.98, 0.27	73	11	0.94751	N/A
bin.37	d__Bacteria;p__Proteobacteria;c__Gammaproteobacteria;o__Competibacterales;f__Competibacteraceae;g__Competibacter;s__	N/A	N/A	N/A	N/A	N/A	GCA_002352125.1	d__Bacteria;p__Proteobacteria;c__Gammaproteobacteria;o__Competibacterales;f__Competibacteraceae;g__Competibacter;s__Competibacter sp002352125	81.37	0.45	d__Bacteria;p__Proteobacteria;c__Gammaproteobacteria;o__Competibacterales;f__Competibacteraceae;g__Competibacter;s__	Placement	taxonomic classification fully defined by topology	GCA_002391525.1, s__Competibacter sp002391525, 95.0, 80.99, 0.46; GCA_003527885.1, s__Competibacter sp003527885, 95.0, 79.05, 0.3; GCA_002433805.1, s__Competibacter sp002433805, 95.0, 78.99, 0.33; GCF_001051235.1, s__Competibacter denitrificans, 95.0, 78.14, 0.21	31.07	11	0.945953	N/A
bin.68	d__Bacteria;p__Proteobacteria;c__Gammaproteobacteria;o__Competibacterales;f__Competibacteraceae;g__;s__	N/A	N/A	N/A	N/A	N/A	N/A	N/A	N/A	N/A	d__Bacteria;p__Proteobacteria;c__Gammaproteobacteria;o__Competibacterales;f__Competibacteraceae;g__;s__	Placement	taxonomic novelty determined using RED	N/A	99.31	11	0.909171	N/A
bin.49	d__Bacteria;p__Proteobacteria;c__Gammaproteobacteria;o__Competibacterales;f__Competibacteraceae;g__Plasticicumulans;s__	N/A	N/A	N/A	N/A	N/A	GCF_003182095.1	d__Bacteria;p__Proteobacteria;c__Gammaproteobacteria;o__Competibacterales;f__Competibacteraceae;g__Plasticicumulans;s__Plasticicumulans acidivorans	80.3	0.55	d__Bacteria;p__Proteobacteria;c__Gammaproteobacteria;o__Competibacterales;f__Competibacteraceae;g__;s__	Placement	taxonomic novelty determined using RED	N/A	40.2	11	0.896496	N/A
bin.14	d__Bacteria;p__Proteobacteria;c__Gammaproteobacteria;o__Burkholderiales;f__Burkholderiaceae;g__Ottowia;s__	N/A	N/A	N/A	N/A	N/A	GCA_001897615.1	d__Bacteria;p__Proteobacteria;c__Gammaproteobacteria;o__Burkholderiales;f__Burkholderiaceae;g__Ottowia;s__Ottowia sp001897615	89.16	0.78	d__Bacteria;p__Proteobacteria;c__Gammaproteobacteria;o__Burkholderiales;f__Burkholderiaceae;g__Ottowia;s__	Placement	taxonomic classification fully defined by topology	GCF_003008535.1, s__Ottowia sp003008535, 95.0, 81.48, 0.65; GCF_001262075.1, s__Ottowia sp001262075, 95.0, 78.83, 0.38; GCF_000422885.1, s__Ottowia thiooxydans, 95.0, 77.34, 0.32; GCA_900320815.1, s__Ottowia sp900320815, 95.0, 76.84, 0.17	46.39	11	0.987355	N/A
bin.20	d__Bacteria;p__Proteobacteria;c__Gammaproteobacteria;o__Burkholderiales;f__Burkholderiaceae;g__Rubrivivax;s__	N/A	N/A	N/A	N/A	N/A	GCA_001724995.1	d__Bacteria;p__Proteobacteria;c__Gammaproteobacteria;o__Burkholderiales;f__Burkholderiaceae;g__Rubrivivax;s__Rubrivivax sp001724995	88.6	0.58	d__Bacteria;p__Proteobacteria;c__Gammaproteobacteria;o__Burkholderiales;f__Burkholderiaceae;g__Rubrivivax;s__	Placement	taxonomic classification fully defined by topology	GCF_000190375.1, s__Rubrivivax benzoatilyticus, 95.0, 81.48, 0.43; GCA_001725505.1, s__Rubrivivax sp001725505, 95.0, 81.43, 0.42; GCF_000284255.1, s__Rubrivivax gelatinosus, 95.0, 81.26, 0.41; GCF_001295865.1, s__Rubrivivax sp001295865, 95.0, 80.17, 0.37; GCF_001295905.1, s__Rubrivivax sp001295905, 95.0, 79.87, 0.36; GCA_001464055.1, s__Rubrivivax sp001464055, 95.0, 79.05, 0.33	83.81	11	0.987683	Genome has more than 18.3% of markers with multiple hits
bin.74	d__Bacteria;p__Proteobacteria;c__Gammaproteobacteria;o__Burkholderiales;f__Burkholderiaceae;g__Rubrivivax;s__	N/A	N/A	N/A	N/A	N/A	GCA_001724995.1	d__Bacteria;p__Proteobacteria;c__Gammaproteobacteria;o__Burkholderiales;f__Burkholderiaceae;g__Rubrivivax;s__Rubrivivax sp001724995	81.13	0.44	d__Bacteria;p__Proteobacteria;c__Gammaproteobacteria;o__Burkholderiales;f__Burkholderiaceae;g__Rubrivivax;s__	Placement	taxonomic classification fully defined by topology	GCA_001725505.1, s__Rubrivivax sp001725505, 95.0, 80.76, 0.42; GCF_000190375.1, s__Rubrivivax benzoatilyticus, 95.0, 80.6, 0.44; GCF_000284255.1, s__Rubrivivax gelatinosus, 95.0, 80.28, 0.46; GCF_001295905.1, s__Rubrivivax sp001295905, 95.0, 79.4, 0.39; GCF_001295865.1, s__Rubrivivax sp001295865, 95.0, 79.35, 0.39; GCA_001464055.1, s__Rubrivivax sp001464055, 95.0, 78.81, 0.32	89.66	11	0.964232	Genome has more than 25.0% of markers with multiple hits
bin.40	d__Bacteria;p__Proteobacteria;c__Gammaproteobacteria;o__Burkholderiales;f__Rhodocyclaceae;g__Accumulibacter;s__	N/A	N/A	N/A	N/A	N/A	GCA_000585015.1	d__Bacteria;p__Proteobacteria;c__Gammaproteobacteria;o__Burkholderiales;f__Rhodocyclaceae;g__Accumulibacter;s__Accumulibacter sp000585015	86.85	0.77	d__Bacteria;p__Proteobacteria;c__Gammaproteobacteria;o__Burkholderiales;f__Rhodocyclaceae;g__Accumulibacter;s__	Placement	taxonomic classification fully defined by topology	GCA_002345025.1, s__Accumulibacter phosphatis_B, 95.0, 87.27, 0.72; GCF_000024165.1, s__Accumulibacter phosphatis_C, 95.0, 79.79, 0.48; GCA_000585075.1, s__Accumulibacter sp000585075, 95.0, 79.1, 0.42; GCA_000987445.1, s__Accumulibacter phosphatis_A, 95.0, 78.99, 0.42; GCA_900089955.1, s__Accumulibacter aalborgensis, 95.0, 78.97, 0.4; GCA_000584975.2, s__Accumulibacter sp000584975, 95.0, 78.81, 0…	76.96	11	0.983251	N/A
bin.8	d__Bacteria;p__Proteobacteria;c__Gammaproteobacteria;o__Burkholderiales;f__Rhodocyclaceae;g__;s__	N/A	N/A	N/A	N/A	N/A	N/A	N/A	N/A	N/A	d__Bacteria;p__Proteobacteria;c__Gammaproteobacteria;o__Burkholderiales;f__Rhodocyclaceae;g__;s__	Placement	taxonomic classification fully defined by topology	N/A	82.2	11	0.856271	Genome has more than 24.2% of markers with multiple hits
bin.79	d__Bacteria;p__Proteobacteria;c__Gammaproteobacteria;o__Burkholderiales;f__Rhodocyclaceae;g__;s__	N/A	N/A	N/A	N/A	N/A	N/A	N/A	N/A	N/A	d__Bacteria;p__Proteobacteria;c__Gammaproteobacteria;o__Burkholderiales;f__Rhodocyclaceae;g__;s__	Placement	taxonomic classification fully defined by topology	N/A	79.09	11	0.85578	N/A
bin.47	d__Bacteria;p__Proteobacteria;c__Gammaproteobacteria;o__Burkholderiales;f__Rhodocyclaceae;g__Dechloromonas;s__	N/A	N/A	N/A	N/A	N/A	GCA_002440665.1	d__Bacteria;p__Proteobacteria;c__Gammaproteobacteria;o__Burkholderiales;f__Rhodocyclaceae;g__Dechloromonas;s__Dechloromonas sp002440665	85.55	0.6	d__Bacteria;p__Proteobacteria;c__Gammaproteobacteria;o__Burkholderiales;f__Rhodocyclaceae;g__Dechloromonas;s__	Placement	taxonomic classification fully defined by topology	GCF_001551835.1, s__Dechloromonas denitrificans, 95.0, 82.39, 0.53; GCA_002842345.1, s__Dechloromonas sp002842345, 95.0, 81.81, 0.45; GCF_000519045.1, s__Dechloromonas agitata, 95.0, 81.75, 0.49; GCF_001956855.1, s__Dechloromonas hydrophilus_A, 95.0, 81.73, 0.44; GCF_000429605.1, s__Dechloromonas hydrophilus, 95.0, 81.7, 0.44; GCA_002425245.1, s__Dechloromonas sp002425245, 95.0, 81.6, 0.41; GCA_0…	85.02	11	0.973413	Genome has more than 10.8% of markers with multiple hits
bin.6	d__Bacteria;p__Proteobacteria;c__Gammaproteobacteria;o__Burkholderiales;f__Palsa-1005;g__PALSA-1003;s__	N/A	N/A	N/A	N/A	N/A	N/A	N/A	N/A	N/A	d__Bacteria;p__Proteobacteria;c__Gammaproteobacteria;o__Burkholderiales;f__Palsa-1005;g__;s__	Placement	taxonomic novelty determined using RED	N/A	18.99	11	0.870993	N/A
bin.29	d__Bacteria;p__Proteobacteria;c__Gammaproteobacteria;o__Burkholderiales;f__Nitrosomonadaceae;g__Nitrosomonas;s__	N/A	N/A	N/A	N/A	N/A	N/A	N/A	N/A	N/A	d__Bacteria;p__Proteobacteria;c__Gammaproteobacteria;o__Burkholderiales;f__Nitrosomonadaceae;g__Nitrosomonas;s__	Placement	taxonomic classification fully defined by topology	GCF_003046215.1, s__Nitrosomonas sp003046215, 95.0, 81.81, 0.76; GCA_002083595.1, s__Nitrosomonas sp002083595, 95.0, 81.7, 0.71; GCF_900106555.1, s__Nitrosomonas oligotropha, 95.0, 81.67, 0.78; GCA_002083395.1, s__Nitrosomonas sp002083395, 95.0, 78.99, 0.39; GCF_000219585.1, s__Nitrosomonas sp000219585, 95.0, 77.63, 0.37; GCF_001455205.1, s__Nitrosomonas ureae, 95.0, 77.51, 0.27; GCF_900108305.1,…	66.43	11	0.966816	N/A
bin.69	d__Bacteria;p__Proteobacteria;c__Gammaproteobacteria;o__Burkholderiales;f__Nitrosomonadaceae;g__Nitrosomonas;s__	N/A	N/A	N/A	N/A	N/A	N/A	N/A	N/A	N/A	d__Bacteria;p__Proteobacteria;c__Gammaproteobacteria;o__Burkholderiales;f__Nitrosomonadaceae;g__Nitrosomonas;s__	Placement	taxonomic classification fully defined by topology	GCF_003046215.1, s__Nitrosomonas sp003046215, 95.0, 78.61, 0.14; GCF_900106555.1, s__Nitrosomonas oligotropha, 95.0, 78.18, 0.14; GCF_000175095.2, s__Nitrosomonas sp000175095, 95.0, 77.9, 0.11; GCA_002083595.1, s__Nitrosomonas sp002083595, 95.0, 77.89, 0.14; GCF_001455205.1, s__Nitrosomonas ureae, 95.0, 77.88, 0.08; GCF_900110145.1, s__Nitrosomonas marina, 95.0, 77.74, 0.14; GCF_003051105.1, s__N…	76.21	11	0.924996	Genome has more than 11.7% of markers with multiple hits
bin.44	d__Bacteria;p__Proteobacteria;c__Alphaproteobacteria;o__Rhizobiales;f__Xanthobacteraceae;g__Bradyrhizobium;s__	N/A	N/A	N/A	N/A	N/A	N/A	N/A	N/A	N/A	d__Bacteria;p__Proteobacteria;c__Alphaproteobacteria;o__Rhizobiales;f__Xanthobacteraceae;g__Bradyrhizobium;s__	Placement	taxonomic classification fully defined by topology	GCF_002797515.1, s__Bradyrhizobium lablabi_B, 95.0, 81.13, 0.37; GCF_001982635.1, s__Bradyrhizobium mercantei, 95.0, 80.91, 0.38; GCF_003020075.1, s__Bradyrhizobium sp003020075, 95.0, 80.86, 0.36; GCF_001189245.1, s__Bradyrhizobium pachyrhizi, 95.0, 80.85, 0.38; GCF_000379145.1, s__Bradyrhizobium elkanii, 95.0, 80.84, 0.39; GCF_900103365.1, s__Bradyrhizobium sp900103365, 95.0, 80.83, 0.38; GCF_00…	77.24	11	0.95538	Genome has more than 37.5% of markers with multiple hits
bin.7	d__Bacteria;p__Proteobacteria;c__Alphaproteobacteria;o__Rhizobiales;f__Hyphomicrobiaceae;g__;s__	N/A	N/A	N/A	N/A	N/A	N/A	N/A	N/A	N/A	d__Bacteria;p__Proteobacteria;c__Alphaproteobacteria;o__Rhizobiales;f__Hyphomicrobiaceae;g__;s__	Placement	taxonomic novelty determined using RED	N/A	85.24	11	0.87179	N/A
bin.51	d__Bacteria;p__Proteobacteria;c__Alphaproteobacteria;o__Rhodobacterales;f__Rhodobacteraceae;g__Rhodobacter_E;s__	N/A	N/A	N/A	N/A	N/A	N/A	N/A	N/A	N/A	d__Bacteria;p__Proteobacteria;c__Alphaproteobacteria;o__Rhodobacterales;f__Rhodobacteraceae;g__Rhodobacter_E;s__	Placement	taxonomic classification fully defined by topology	GCF_003034965.1, s__Rhodobacter_E blasticus, 95.0, 81.37, 0.68; GCA_003290025.1, s__Rhodobacter_E sp003290025, 95.0, 78.58, 0.51; GCF_900105075.1, s__Rhodobacter_E sp900105075, 95.0, 78.07, 0.45	31.13	11	0.976931	N/A
bin.27	d__Bacteria;p__Proteobacteria;c__Alphaproteobacteria;o__Caulobacterales;f__Caulobacteraceae;g__Brevundimonas;s__	N/A	N/A	N/A	N/A	N/A	GCA_002426005.1	d__Bacteria;p__Proteobacteria;c__Alphaproteobacteria;o__Caulobacterales;f__Caulobacteraceae;g__Brevundimonas;s__Brevundimonas sp002426005	80.44	0.6	d__Bacteria;p__Proteobacteria;c__Alphaproteobacteria;o__Caulobacterales;f__Caulobacteraceae;g__Brevundimonas;s__	Placement	taxonomic classification fully defined by topology	GCF_002157625.1, s__Brevundimonas sp002157625, 95.0, 79.12, 0.39; GCF_001427825.1, s__Brevundimonas sp001427825, 95.0, 78.93, 0.42; GCA_002386585.1, s__Brevundimonas sp002386585, 95.0, 78.9, 0.37; GCA_002341585.1, s__Brevundimonas sp002341585, 95.0, 78.86, 0.42; GCF_000335735.1, s__Brevundimonas sp000335735, 95.0, 78.85, 0.36; GCF_001424025.1, s__Brevundimonas sp001424025, 95.0, 78.82, 0.39; GCF_…	73.35	11	0.971762	N/A
bin.70	d__Bacteria;p__Proteobacteria;c__Alphaproteobacteria;o__Caulobacterales;f__Caulobacteraceae;g__Brevundimonas;s__	N/A	N/A	N/A	N/A	N/A	GCF_000428765.1	d__Bacteria;p__Proteobacteria;c__Alphaproteobacteria;o__Caulobacterales;f__Caulobacteraceae;g__Brevundimonas;s__Brevundimonas aveniformis	82.07	0.73	d__Bacteria;p__Proteobacteria;c__Alphaproteobacteria;o__Caulobacterales;f__Caulobacteraceae;g__Brevundimonas;s__	Placement	taxonomic classification fully defined by topology	GCF_001427825.1, s__Brevundimonas sp001427825, 95.0, 78.81, 0.45; GCA_003248965.1, s__Brevundimonas sp003248965, 95.0, 78.79, 0.41; GCF_001310255.1, s__Brevundimonas sp001310255, 95.0, 78.78, 0.43; GCF_000204035.1, s__Brevundimonas diminuta, 95.0, 78.77, 0.42; GCF_002157625.1, s__Brevundimonas sp002157625, 95.0, 78.75, 0.46; GCA_002479325.1, s__Brevundimonas sp002479325, 95.0, 78.73, 0.43; GCF_90…	64.07	11	0.973066	N/A
bin.9	d__Bacteria;p__Proteobacteria;c__Alphaproteobacteria;o__Caulobacterales;f__Hyphomonadaceae;g__SWB02;s__	N/A	N/A	N/A	N/A	N/A	N/A	N/A	N/A	N/A	d__Bacteria;p__Proteobacteria;c__Alphaproteobacteria;o__Caulobacterales;f__Hyphomonadaceae;g__SWB02;s__	Placement	taxonomic classification fully defined by topology	GCA_003242075.1, s__SWB02 sp003242075, 95.0, 79.88, 0.49; GCA_001464425.1, s__SWB02 sp001464425, 95.0, 79.58, 0.45; GCA_002083515.1, s__SWB02 sp002083515, 95.0, 79.44, 0.49; GCF_001679665.1, s__SWB02 sp001679665, 95.0, 79.15, 0.38; GCF_000974665.1, s__SWB02 sp000974665, 95.0, 78.71, 0.36; GCA_003526465.1, s__SWB02 sp003526465, 95.0, 78.29, 0.4; GCA_002343395.1, s__SWB02 sp002343395, 95.0, 77.73, …	96.47	11	0.954007	N/A
bin.25	d__Bacteria;p__Proteobacteria;c__Alphaproteobacteria;o__Sphingomonadales;f__Sphingomonadaceae;g__Ga0077559;s__	N/A	N/A	N/A	N/A	N/A	N/A	N/A	N/A	N/A	d__Bacteria;p__Proteobacteria;c__Alphaproteobacteria;o__Sphingomonadales;f__Sphingomonadaceae;g__Ga0077559;s__	Placement	taxonomic classification fully defined by topology	GCA_001464315.1, s__Ga0077559 sp001464315, 95.0, 77.51, 0.22; GCA_002479765.1, s__Ga0077559 sp002479765, 95.0, 77.45, 0.21; GCA_002282385.1, s__Ga0077559 sp002282385, 95.0, 77.34, 0.21; GCA_002255985.1, s__Ga0077559 sp002255985, 95.0, 77.21, 0.17; GCA_002278855.1, s__Ga0077559 sp002278855, 95.0, 77.07, 0.19; GCA_002299195.1, s__Ga0077559 sp002299195, 95.0, 76.96, 0.24; GCA_002299895.1, s__Ga00775…	84.96	11	0.954384	N/A
bin.23	d__Bacteria;p__Proteobacteria;c__Alphaproteobacteria;o__Rhodospirillales_A;f__2-12-FULL-67-15;g__;s__	N/A	N/A	N/A	N/A	N/A	GCA_001830475.1	d__Bacteria;p__Proteobacteria;c__Alphaproteobacteria;o__Rhodospirillales_A;f__2-12-FULL-67-15;g__2-12-FULL-67-15;s__2-12-FULL-67-15 sp001830475	76.42	0.15	d__Bacteria;p__Proteobacteria;c__Alphaproteobacteria;o__Rhodospirillales_A;f__;g__;s__	Placement	taxonomic novelty determined using RED	N/A	98.49	11	0.774437	N/A
bin.15	d__Bacteria;p__Nitrospirota;c__Nitrospiria;o__Nitrospirales;f__Nitrospiraceae;g__Nitrospira_A;s__	N/A	N/A	N/A	N/A	N/A	GCA_003456605.1	d__Bacteria;p__Nitrospirota;c__Nitrospiria;o__Nitrospirales;f__Nitrospiraceae;g__Nitrospira_A;s__Nitrospira_A sp003456605	90.51	0.54	d__Bacteria;p__Nitrospirota;c__Nitrospiria;o__Nitrospirales;f__Nitrospiraceae;g__Nitrospira_A;s__	Placement	taxonomic classification fully defined by topology	GCF_900170025.1, s__Nitrospira_A sp900170025, 95.0, 80.33, 0.43; GCF_000196815.1, s__Nitrospira_A defluvii, 95.0, 80.21, 0.44; GCA_001567445.1, s__Nitrospira_A sp001567445, 95.0, 78.45, 0.25	56.81	11	0.987334	Genome has more than 18.3% of markers with multiple hits
bin.33	d__Bacteria;p__Myxococcota;c__Myxococcia;o__Myxococcales;f__Myxococcaceae;g__Archangium_A;s__	N/A	N/A	N/A	N/A	N/A	GCA_003243425.1	d__Bacteria;p__Myxococcota;c__Myxococcia;o__Myxococcales;f__Myxococcaceae;g__Archangium_A;s__Archangium_A gephyra	78.49	0.41	d__Bacteria;p__Myxococcota;c__Myxococcia;o__Myxococcales;f__Myxococcaceae;g__;s__	Placement	taxonomic novelty determined using RED	N/A	97.14	11	0.910435	N/A
bin.24	d__Bacteria;p__Acidobacteriota;c__Blastocatellia;o__UBA7656;f__;g__;s__	N/A	N/A	N/A	N/A	N/A	N/A	N/A	N/A	N/A	d__Bacteria;p__Acidobacteriota;c__Blastocatellia;o__;f__;g__;s__	Placement	taxonomic novelty determined using RED	N/A	57.08	11	0.642149	N/A

## Sheet: PAO2
Supplementary Data 10: Taxonomic annotations of short read bins using GTDB-Tk (PAO2 dataset)
user_genome	classification	fastani_reference	fastani_reference_radius	fastani_taxonomy	fastani_ani	fastani_af	closest_placement_reference	closest_placement_taxonomy	closest_placement_ani	closest_placement_af	pplacer_taxonomy	classification_method	note	other_related_references(genome_id,species_name,radius,ANI,AF)	aa_percent	translation_table	red_value	warnings
bin.64	d__Bacteria;p__Bacteroidota;c__Bacteroidia;o__Chitinophagales;f__Saprospiraceae;g__OLB8;s__OLB8 sp001567405	GCA_001567405.1	95	d__Bacteria;p__Bacteroidota;c__Bacteroidia;o__Chitinophagales;f__Saprospiraceae;g__OLB8;s__OLB8 sp001567405	98.9	0.96	GCA_001567405.1	d__Bacteria;p__Bacteroidota;c__Bacteroidia;o__Chitinophagales;f__Saprospiraceae;g__OLB8;s__OLB8 sp001567405	98.9	0.96	d__Bacteria;p__Bacteroidota;c__Bacteroidia;o__Chitinophagales;f__Saprospiraceae;g__;s__	ANI/Placement	topological placement and ANI have congruent species assignments	N/A	71.37	11	N/A	N/A
bin.18	d__Bacteria;p__Proteobacteria;c__Gammaproteobacteria;o__Competibacterales;f__Competibacteraceae;g__Contendobacter;s__Contendobacter sp002352185	GCA_002352185.1	95	d__Bacteria;p__Proteobacteria;c__Gammaproteobacteria;o__Competibacterales;f__Competibacteraceae;g__Contendobacter;s__Contendobacter sp002352185	99.67	0.91	GCA_002352185.1	d__Bacteria;p__Proteobacteria;c__Gammaproteobacteria;o__Competibacterales;f__Competibacteraceae;g__Contendobacter;s__Contendobacter sp002352185	99.67	0.91	d__Bacteria;p__Proteobacteria;c__Gammaproteobacteria;o__Competibacterales;f__Competibacteraceae;g__Contendobacter;s__	ANI/Placement	topological placement and ANI have congruent species assignments	GCA_000531125.1, s__Contendobacter odensis, 95.0, 86.36, 0.73	96.53	11	N/A	N/A
bin.50	d__Bacteria;p__Chloroflexota;c__Anaerolineae;o__Anaerolineales;f__UBA6663;g__UBA6663;s__UBA6663 sp002455335	GCA_002455335.1	95	d__Bacteria;p__Chloroflexota;c__Anaerolineae;o__Anaerolineales;f__UBA6663;g__UBA6663;s__UBA6663 sp002455335	98.21	0.88	GCA_002455335.1	d__Bacteria;p__Chloroflexota;c__Anaerolineae;o__Anaerolineales;f__UBA6663;g__UBA6663;s__UBA6663 sp002455335	98.21	0.88	d__Bacteria;p__Chloroflexota;c__Anaerolineae;o__Anaerolineales;f__;g__;s__	ANI/Placement	topological placement and ANI have congruent species assignments	N/A	95.89	11	N/A	N/A
bin.6	d__Bacteria;p__Proteobacteria;c__Gammaproteobacteria;o__Burkholderiales;f__Rhodocyclaceae;g__Thauera;s__Thauera aminoaromatica	GCF_000310185.1	95	d__Bacteria;p__Proteobacteria;c__Gammaproteobacteria;o__Burkholderiales;f__Rhodocyclaceae;g__Thauera;s__Thauera aminoaromatica	98.68	0.87	GCF_000310185.1	d__Bacteria;p__Proteobacteria;c__Gammaproteobacteria;o__Burkholderiales;f__Rhodocyclaceae;g__Thauera;s__Thauera aminoaromatica	98.68	0.87	d__Bacteria;p__Proteobacteria;c__Gammaproteobacteria;o__Burkholderiales;f__Rhodocyclaceae;g__Thauera;s__	ANI/Placement	topological placement and ANI have congruent species assignments	GCF_000310225.1, s__Thauera phenylacetica, 95.0, 92.01, 0.67; GCA_002422685.1, s__Thauera sp002422685, 95.0, 86.83, 0.76; GCA_003446655.1, s__Thauera sp003446655, 95.0, 86.12, 0.77; GCF_001922305.1, s__Thauera chlorobenzoica, 95.0, 84.61, 0.59; GCF_001051995.2, s__Thauera humireducens, 95.0, 84.53, 0.61; GCF_002245655.1, s__Thauera propionica, 95.0, 84.44, 0.63; GCF_000310145.2, s__Thauera sp0003…	98.73	11	N/A	N/A
bin.8	d__Bacteria;p__Proteobacteria;c__Gammaproteobacteria;o__Burkholderiales;f__Rhodocyclaceae;g__Accumulibacter;s__Accumulibacter sp000584975	GCA_000584975.2	95	d__Bacteria;p__Proteobacteria;c__Gammaproteobacteria;o__Burkholderiales;f__Rhodocyclaceae;g__Accumulibacter;s__Accumulibacter sp000584975	98.58	0.76	GCA_000584975.2	d__Bacteria;p__Proteobacteria;c__Gammaproteobacteria;o__Burkholderiales;f__Rhodocyclaceae;g__Accumulibacter;s__Accumulibacter sp000584975	98.58	0.76	d__Bacteria;p__Proteobacteria;c__Gammaproteobacteria;o__Burkholderiales;f__Rhodocyclaceae;g__Accumulibacter;s__	ANI/Placement	topological placement and ANI have congruent species assignments	GCA_002425405.1, s__Accumulibacter phosphatis_E, 95.0, 92.62, 0.71; GCA_000987445.1, s__Accumulibacter phosphatis_A, 95.0, 79.72, 0.27; GCA_900089955.1, s__Accumulibacter aalborgensis, 95.0, 79.66, 0.48; GCF_000024165.1, s__Accumulibacter phosphatis_C, 95.0, 79.57, 0.49; GCA_002345025.1, s__Accumulibacter phosphatis_B, 95.0, 78.84, 0.41; GCA_000585075.1, s__Accumulibacter sp000585075, 95.0, 78.83…	27.28	11	N/A	N/A
bin.26	d__Bacteria;p__Actinobacteriota;c__Actinobacteria;o__Nanopelagicales;f__S36-B12;g__UBA10649;s__	N/A	N/A	N/A	N/A	N/A	GCA_003456155.1	d__Bacteria;p__Actinobacteriota;c__Actinobacteria;o__Nanopelagicales;f__S36-B12;g__UBA10649;s__UBA10649 sp003456155	78.08	0.3	d__Bacteria;p__Actinobacteriota;c__Actinobacteria;o__Nanopelagicales;f__S36-B12;g__;s__	Placement	taxonomic novelty determined using RED	N/A	64.84	11	0.873048	N/A
bin.12	d__Bacteria;p__Actinobacteriota;c__Actinobacteria;o__Nanopelagicales;f__S36-B12;g__;s__	N/A	N/A	N/A	N/A	N/A	N/A	N/A	N/A	N/A	d__Bacteria;p__Actinobacteriota;c__Actinobacteria;o__Nanopelagicales;f__S36-B12;g__;s__	Placement	taxonomic classification fully defined by topology	N/A	67.98	11	0.820659	Genome has more than 25.0% of markers with multiple hits
bin.9	d__Bacteria;p__Actinobacteriota;c__Acidimicrobiia;o__Microtrichales;f__Ilumatobacteraceae;g__UBA668;s__	N/A	N/A	N/A	N/A	N/A	GCA_003154135.1	d__Bacteria;p__Actinobacteriota;c__Acidimicrobiia;o__Microtrichales;f__Ilumatobacteraceae;g__UBA668;s__UBA668 sp003154135	79.36	0.51	d__Bacteria;p__Actinobacteriota;c__Acidimicrobiia;o__Microtrichales;f__Ilumatobacteraceae;g__UBA668;s__	Placement	taxonomic classification fully defined by topology	GCA_002299395.1, s__UBA668 sp002299395, 95.0, 79.87, 0.54	82.58	11	0.905637	N/A
bin.28	d__Bacteria;p__Eremiobacterota;c__UBP9;o__UBA4705;f__;g__;s__	N/A	N/A	N/A	N/A	N/A	N/A	N/A	N/A	N/A	d__Bacteria;p__Eremiobacterota;c__;o__;f__;g__;s__	Placement	taxonomic novelty determined using RED	N/A	92.74	11	0.585419	N/A
bin.24	d__Bacteria;p__Chloroflexota;c__Anaerolineae;o__Anaerolineales;f__envOPS12;g__OLB14;s__	N/A	N/A	N/A	N/A	N/A	GCA_002343775.1	d__Bacteria;p__Chloroflexota;c__Anaerolineae;o__Anaerolineales;f__envOPS12;g__OLB14;s__OLB14 sp002343775	81.34	0.48	d__Bacteria;p__Chloroflexota;c__Anaerolineae;o__Anaerolineales;f__envOPS12;g__OLB14;s__	Placement	taxonomic classification fully defined by topology	GCA_002345215.1, s__OLB14 sp002345215, 95.0, 76.24, 0.09; GCA_003524705.1, s__OLB14 sp003524705, 95.0, 76.13, 0.09; GCA_001567105.1, s__OLB14 sp001567105, 95.0, 75.96, 0.08	67.92	11	0.975365	N/A
bin.34	d__Bacteria;p__Chloroflexota;c__Anaerolineae;o__Anaerolineales;f__UBA6663;g__UBA6663;s__	N/A	N/A	N/A	N/A	N/A	GCA_002455335.1	d__Bacteria;p__Chloroflexota;c__Anaerolineae;o__Anaerolineales;f__UBA6663;g__UBA6663;s__UBA6663 sp002455335	80.94	0.5	d__Bacteria;p__Chloroflexota;c__Anaerolineae;o__Anaerolineales;f__;g__;s__	Placement	taxonomic novelty determined using RED	N/A	82.4	11	0.93976	N/A
bin.55	d__Bacteria;p__Chloroflexota;c__Anaerolineae;o__Caldilineales;f__Caldilineaceae;g__;s__	N/A	N/A	N/A	N/A	N/A	N/A	N/A	N/A	N/A	d__Bacteria;p__Chloroflexota;c__Anaerolineae;o__Caldilineales;f__Caldilineaceae;g__;s__	Placement	taxonomic novelty determined using RED	N/A	96.31	11	0.882356	N/A
bin.36	d__Bacteria;p__Chloroflexota;c__Anaerolineae;o__UBA3071;f__;g__;s__	N/A	N/A	N/A	N/A	N/A	GCA_002366755.1	d__Bacteria;p__Chloroflexota;c__Anaerolineae;o__UBA3071;f__UBA3071;g__UBA3071;s__UBA3071 sp002366755	75.75	0.09	d__Bacteria;p__Chloroflexota;c__Anaerolineae;o__UBA3071;f__;g__;s__	Placement	taxonomic novelty determined using RED	N/A	82	11	0.67063	Genome has more than 45.0% of markers with multiple hits
bin.65	d__Bacteria;p__Verrucomicrobiota;c__Verrucomicrobiae;o__Chthoniobacterales;f__Terrimicrobiaceae;g__;s__	N/A	N/A	N/A	N/A	N/A	N/A	N/A	N/A	N/A	d__Bacteria;p__Verrucomicrobiota;c__Verrucomicrobiae;o__Chthoniobacterales;f__Terrimicrobiaceae;g__;s__	Placement	taxonomic novelty determined using RED	N/A	21.79	11	0.857391	N/A
bin.22	d__Bacteria;p__Verrucomicrobiota;c__Verrucomicrobiae;o__Chthoniobacterales;f__Terrimicrobiaceae;g__;s__	N/A	N/A	N/A	N/A	N/A	N/A	N/A	N/A	N/A	d__Bacteria;p__Verrucomicrobiota;c__Verrucomicrobiae;o__Chthoniobacterales;f__Terrimicrobiaceae;g__;s__	Placement	taxonomic novelty determined using RED	N/A	85.3	11	0.870439	N/A
bin.70	d__Bacteria;p__Verrucomicrobiota;c__Verrucomicrobiae;o__Verrucomicrobiales;f__Verrucomicrobiaceae;g__Prosthecobacter;s__	N/A	N/A	N/A	N/A	N/A	N/A	N/A	N/A	N/A	d__Bacteria;p__Verrucomicrobiota;c__Verrucomicrobiae;o__Verrucomicrobiales;f__Verrucomicrobiaceae;g__Prosthecobacter;s__	Placement	taxonomic classification fully defined by topology	GCA_002336895.1, s__Prosthecobacter sp002336895, 95.0, 79.82, 0.51; GCA_003506995.1, s__Prosthecobacter sp003506995, 95.0, 78.98, 0.41; GCA_002279765.1, s__Prosthecobacter sp002279765, 95.0, 78.77, 0.42; GCA_002482965.1, s__Prosthecobacter sp002482965, 95.0, 78.6, 0.44; GCA_002343505.1, s__Prosthecobacter sp002343505, 95.0, 78.01, 0.3; GCA_003453085.1, s__Prosthecobacter sp003453085, 95.0, 77.52,…	86.75	11	0.934469	N/A
bin.10	d__Bacteria;p__Verrucomicrobiota;c__Verrucomicrobiae;o__Opitutales;f__Opitutaceae;g__UBA2377;s__	N/A	N/A	N/A	N/A	N/A	GCA_002344205.1	d__Bacteria;p__Verrucomicrobiota;c__Verrucomicrobiae;o__Opitutales;f__Opitutaceae;g__UBA2377;s__UBA2377 sp002344205	81.17	0.42	d__Bacteria;p__Verrucomicrobiota;c__Verrucomicrobiae;o__Opitutales;f__Opitutaceae;g__;s__	Placement	taxonomic novelty determined using RED	N/A	11.27	11	0.938381	Genome domain questionable ( 11.7% Bacterial, 2.5% Archaeal)
bin.67	d__Bacteria;p__Verrucomicrobiota;c__Verrucomicrobiae;o__Opitutales;f__Opitutaceae;g__UBA2377;s__	N/A	N/A	N/A	N/A	N/A	GCA_002344205.1	d__Bacteria;p__Verrucomicrobiota;c__Verrucomicrobiae;o__Opitutales;f__Opitutaceae;g__UBA2377;s__UBA2377 sp002344205	80.88	0.45	d__Bacteria;p__Verrucomicrobiota;c__Verrucomicrobiae;o__Opitutales;f__Opitutaceae;g__;s__	Placement	taxonomic novelty determined using RED	N/A	78.93	11	0.924269	N/A
bin.32	d__Bacteria;p__Planctomycetota;c__Planctomycetes;o__Planctomycetales;f__Planctomycetaceae;g__Planctomicrobium;s__	N/A	N/A	N/A	N/A	N/A	GCF_900113665.1	d__Bacteria;p__Planctomycetota;c__Planctomycetes;o__Planctomycetales;f__Planctomycetaceae;g__Planctomicrobium;s__Planctomicrobium piriforme	76.67	0.12	d__Bacteria;p__Planctomycetota;c__Planctomycetes;o__Planctomycetales;f__Planctomycetaceae;g__;s__	Placement	taxonomic novelty determined using RED	N/A	90.36	11	0.927858	N/A
bin.40	d__Bacteria;p__Planctomycetota;c__Phycisphaerae;o__Phycisphaerales;f__SM1A02;g__UBA2402;s__	N/A	N/A	N/A	N/A	N/A	GCA_002343715.1	d__Bacteria;p__Planctomycetota;c__Phycisphaerae;o__Phycisphaerales;f__SM1A02;g__UBA2402;s__UBA2402 sp002343715	76.49	0.1	d__Bacteria;p__Planctomycetota;c__Phycisphaerae;o__Phycisphaerales;f__SM1A02;g__;s__	Placement	taxonomic novelty determined using RED	N/A	71.11	11	0.87421	N/A
bin.20	d__Bacteria;p__Bacteroidota;c__Bacteroidia;o__Cytophagales;f__Cyclobacteriaceae;g__ELB16-189;s__	N/A	N/A	N/A	N/A	N/A	GCA_001567185.1	d__Bacteria;p__Bacteroidota;c__Bacteroidia;o__Cytophagales;f__Cyclobacteriaceae;g__ELB16-189;s__ELB16-189 sp001567185	93.77	0.93	d__Bacteria;p__Bacteroidota;c__Bacteroidia;o__Cytophagales;f__Cyclobacteriaceae;g__ELB16-189;s__	Placement	taxonomic classification fully defined by topology	GCA_003537495.1, s__ELB16-189 sp003537495, 95.0, 79.34, 0.4; GCA_002352225.1, s__ELB16-189 sp002352225, 95.0, 78.74, 0.53; GCA_002398365.1, s__ELB16-189 sp002398365, 95.0, 75.87, 0.1	50.16	11	0.994688	N/A
bin.58	d__Bacteria;p__Bacteroidota;c__Bacteroidia;o__Cytophagales;f__Cyclobacteriaceae;g__UBA2336;s__	N/A	N/A	N/A	N/A	N/A	N/A	N/A	N/A	N/A	d__Bacteria;p__Bacteroidota;c__Bacteroidia;o__Cytophagales;f__Cyclobacteriaceae;g__;s__	Placement	taxonomic novelty determined using RED	N/A	97.34	11	0.933938	N/A
bin.5	d__Bacteria;p__Bacteroidota;c__Bacteroidia;o__Chitinophagales;f__Chitinophagaceae;g__Niabella;s__	N/A	N/A	N/A	N/A	N/A	N/A	N/A	N/A	N/A	d__Bacteria;p__Bacteroidota;c__Bacteroidia;o__Chitinophagales;f__Chitinophagaceae;g__Niabella;s__	Placement	taxonomic classification fully defined by topology	N/A	35.46	11	0.958401	N/A
bin.43	d__Bacteria;p__Bacteroidota;c__Rhodothermia;o__Rhodothermales;f__;g__;s__	N/A	N/A	N/A	N/A	N/A	N/A	N/A	N/A	N/A	d__Bacteria;p__Bacteroidota;c__Rhodothermia;o__Rhodothermales;f__;g__;s__	Placement	taxonomic classification fully defined by topology	N/A	87.4	11	0.611624	N/A
bin.60	d__Bacteria;p__Bacteroidota;c__Rhodothermia;o__Rhodothermales;f__UBA2364;g__UBA2364;s__	N/A	N/A	N/A	N/A	N/A	GCA_002344075.1	d__Bacteria;p__Bacteroidota;c__Rhodothermia;o__Rhodothermales;f__UBA2364;g__UBA2364;s__UBA2364 sp002344075	77.64	0.31	d__Bacteria;p__Bacteroidota;c__Rhodothermia;o__Rhodothermales;f__;g__;s__	Placement	taxonomic novelty determined using RED	N/A	97.62	11	0.946341	N/A
bin.17	d__Bacteria;p__Proteobacteria;c__Gammaproteobacteria;o__Xanthomonadales;f__Xanthomonadaceae;g__;s__	N/A	N/A	N/A	N/A	N/A	N/A	N/A	N/A	N/A	d__Bacteria;p__Proteobacteria;c__Gammaproteobacteria;o__Xanthomonadales;f__Xanthomonadaceae;g__;s__	Placement	taxonomic novelty determined using RED	N/A	30.26	11	0.914095	N/A
bin.44	d__Bacteria;p__Proteobacteria;c__Gammaproteobacteria;o__Xanthomonadales;f__Xanthomonadaceae;g__Thermomonas;s__	N/A	N/A	N/A	N/A	N/A	N/A	N/A	N/A	N/A	d__Bacteria;p__Proteobacteria;c__Gammaproteobacteria;o__Xanthomonadales;f__Xanthomonadaceae;g__;s__	Placement	taxonomic novelty determined using RED	N/A	92.02	11	0.945301	Genome has more than 80.0% of markers with multiple hits
bin.59	d__Bacteria;p__Proteobacteria;c__Gammaproteobacteria;o__Xanthomonadales;f__Xanthomonadaceae;g__Lysobacter_A;s__	N/A	N/A	N/A	N/A	N/A	GCF_000770795.1	d__Bacteria;p__Proteobacteria;c__Gammaproteobacteria;o__Xanthomonadales;f__Xanthomonadaceae;g__Lysobacter_A;s__Lysobacter_A dokdonensis	80.44	0.5	d__Bacteria;p__Proteobacteria;c__Gammaproteobacteria;o__Xanthomonadales;f__Xanthomonadaceae;g__;s__	Placement	taxonomic novelty determined using RED	N/A	98.95	11	0.919776	N/A
bin.7	d__Bacteria;p__Proteobacteria;c__Gammaproteobacteria;o__Competibacterales;f__Competibacteraceae;g__;s__	N/A	N/A	N/A	N/A	N/A	N/A	N/A	N/A	N/A	d__Bacteria;p__Proteobacteria;c__Gammaproteobacteria;o__Competibacterales;f__Competibacteraceae;g__;s__	Placement	taxonomic novelty determined using RED	N/A	81.98	11	0.909611	N/A
bin.47	d__Bacteria;p__Proteobacteria;c__Gammaproteobacteria;o__Competibacterales;f__Competibacteraceae;g__;s__	N/A	N/A	N/A	N/A	N/A	N/A	N/A	N/A	N/A	d__Bacteria;p__Proteobacteria;c__Gammaproteobacteria;o__Competibacterales;f__Competibacteraceae;g__;s__	Placement	taxonomic novelty determined using RED	N/A	96.35	11	0.909193	N/A
bin.62	d__Bacteria;p__Proteobacteria;c__Gammaproteobacteria;o__Burkholderiales;f__Burkholderiaceae;g__Ottowia;s__	N/A	N/A	N/A	N/A	N/A	GCA_001897615.1	d__Bacteria;p__Proteobacteria;c__Gammaproteobacteria;o__Burkholderiales;f__Burkholderiaceae;g__Ottowia;s__Ottowia sp001897615	89.07	0.71	d__Bacteria;p__Proteobacteria;c__Gammaproteobacteria;o__Burkholderiales;f__Burkholderiaceae;g__Ottowia;s__	Placement	taxonomic classification fully defined by topology	GCF_003008535.1, s__Ottowia sp003008535, 95.0, 81.69, 0.57; GCF_001262075.1, s__Ottowia sp001262075, 95.0, 79.06, 0.31; GCF_000422885.1, s__Ottowia thiooxydans, 95.0, 77.24, 0.28; GCA_900320815.1, s__Ottowia sp900320815, 95.0, 76.71, 0.18	46.29	11	0.987016	Genome has more than 10.8% of markers with multiple hits
bin.56	d__Bacteria;p__Proteobacteria;c__Gammaproteobacteria;o__Burkholderiales;f__Burkholderiaceae;g__Pelomonas;s__	N/A	N/A	N/A	N/A	N/A	N/A	N/A	N/A	N/A	d__Bacteria;p__Proteobacteria;c__Gammaproteobacteria;o__Burkholderiales;f__Burkholderiaceae;g__;s__	Placement	taxonomic novelty determined using RED	N/A	13.55	11	0.954188	N/A
bin.30	d__Bacteria;p__Proteobacteria;c__Gammaproteobacteria;o__Burkholderiales;f__Burkholderiaceae;g__Rubrivivax;s__	N/A	N/A	N/A	N/A	N/A	GCA_001724995.1	d__Bacteria;p__Proteobacteria;c__Gammaproteobacteria;o__Burkholderiales;f__Burkholderiaceae;g__Rubrivivax;s__Rubrivivax sp001724995	89.62	0.76	d__Bacteria;p__Proteobacteria;c__Gammaproteobacteria;o__Burkholderiales;f__Burkholderiaceae;g__Rubrivivax;s__	Placement	taxonomic classification fully defined by topology	GCF_000190375.1, s__Rubrivivax benzoatilyticus, 95.0, 82.1, 0.54; GCF_000284255.1, s__Rubrivivax gelatinosus, 95.0, 81.92, 0.55; GCA_001725505.1, s__Rubrivivax sp001725505, 95.0, 81.9, 0.52; GCF_001295865.1, s__Rubrivivax sp001295865, 95.0, 80.53, 0.49; GCF_001295905.1, s__Rubrivivax sp001295905, 95.0, 80.24, 0.5; GCA_001464055.1, s__Rubrivivax sp001464055, 95.0, 79.14, 0.43	98.75	11	0.988697	N/A
bin.54	d__Bacteria;p__Proteobacteria;c__Gammaproteobacteria;o__Burkholderiales;f__Burkholderiaceae;g__Rubrivivax;s__	N/A	N/A	N/A	N/A	N/A	N/A	N/A	N/A	N/A	d__Bacteria;p__Proteobacteria;c__Gammaproteobacteria;o__Burkholderiales;f__Burkholderiaceae;g__;s__	Placement	taxonomic novelty determined using RED	N/A	87.4	11	0.945255	N/A
bin.35	d__Bacteria;p__Proteobacteria;c__Gammaproteobacteria;o__Burkholderiales;f__Rhodocyclaceae;g__Accumulibacter;s__	N/A	N/A	N/A	N/A	N/A	GCA_000585015.1	d__Bacteria;p__Proteobacteria;c__Gammaproteobacteria;o__Burkholderiales;f__Rhodocyclaceae;g__Accumulibacter;s__Accumulibacter sp000585015	87.16	0.77	d__Bacteria;p__Proteobacteria;c__Gammaproteobacteria;o__Burkholderiales;f__Rhodocyclaceae;g__Accumulibacter;s__	Placement	taxonomic classification fully defined by topology	GCA_002345025.1, s__Accumulibacter phosphatis_B, 95.0, 87.73, 0.76; GCF_000024165.1, s__Accumulibacter phosphatis_C, 95.0, 80.15, 0.49; GCA_000585075.1, s__Accumulibacter sp000585075, 95.0, 79.53, 0.43; GCA_900089955.1, s__Accumulibacter aalborgensis, 95.0, 79.31, 0.41; GCA_000987445.1, s__Accumulibacter phosphatis_A, 95.0, 79.24, 0.47; GCA_002425405.1, s__Accumulibacter phosphatis_E, 95.0, 79.07…	99.23	11	0.982755	N/A
bin.63	d__Bacteria;p__Proteobacteria;c__Gammaproteobacteria;o__Burkholderiales;f__Rhodocyclaceae;g__;s__	N/A	N/A	N/A	N/A	N/A	N/A	N/A	N/A	N/A	d__Bacteria;p__Proteobacteria;c__Gammaproteobacteria;o__Burkholderiales;f__Rhodocyclaceae;g__;s__	Placement	taxonomic classification fully defined by topology	N/A	76.35	11	0.859089	Genome has more than 52.5% of markers with multiple hits
bin.1	d__Bacteria;p__Proteobacteria;c__Gammaproteobacteria;o__Burkholderiales;f__Rhodocyclaceae;g__Dechloromonas;s__	N/A	N/A	N/A	N/A	N/A	GCF_000519045.1	d__Bacteria;p__Proteobacteria;c__Gammaproteobacteria;o__Burkholderiales;f__Rhodocyclaceae;g__Dechloromonas;s__Dechloromonas agitata	81.88	0.51	d__Bacteria;p__Proteobacteria;c__Gammaproteobacteria;o__Burkholderiales;f__Rhodocyclaceae;g__Dechloromonas;s__	Placement	taxonomic classification fully defined by topology	GCA_002440665.1, s__Dechloromonas sp002440665, 95.0, 85.29, 0.69; GCF_001551835.1, s__Dechloromonas denitrificans, 95.0, 82.48, 0.58; GCA_002840765.1, s__Dechloromonas sp002840765, 95.0, 82.12, 0.57; GCA_002840785.1, s__Dechloromonas sp002840785, 95.0, 82.01, 0.52; GCA_002842145.1, s__Dechloromonas sp002842145, 95.0, 82.0, 0.5; GCA_002425245.1, s__Dechloromonas sp002425245, 95.0, 81.85, 0.38; GCA…	18.29	11	0.970923	N/A
bin.41	d__Bacteria;p__Proteobacteria;c__Gammaproteobacteria;o__Burkholderiales;f__Rhodocyclaceae;g__Dechloromonas;s__	N/A	N/A	N/A	N/A	N/A	GCA_002440665.1	d__Bacteria;p__Proteobacteria;c__Gammaproteobacteria;o__Burkholderiales;f__Rhodocyclaceae;g__Dechloromonas;s__Dechloromonas sp002440665	85.7	0.74	d__Bacteria;p__Proteobacteria;c__Gammaproteobacteria;o__Burkholderiales;f__Rhodocyclaceae;g__Dechloromonas;s__	Placement	taxonomic classification fully defined by topology	GCF_001551835.1, s__Dechloromonas denitrificans, 95.0, 82.58, 0.66; GCA_002840765.1, s__Dechloromonas sp002840765, 95.0, 81.92, 0.56; GCF_000519045.1, s__Dechloromonas agitata, 95.0, 81.92, 0.61; GCA_002842345.1, s__Dechloromonas sp002842345, 95.0, 81.83, 0.54; GCA_002840785.1, s__Dechloromonas sp002840785, 95.0, 81.63, 0.62; GCA_002425245.1, s__Dechloromonas sp002425245, 95.0, 81.53, 0.44; GCA_0…	18.67	11	0.97066	N/A
bin.16	d__Bacteria;p__Proteobacteria;c__Gammaproteobacteria;o__Burkholderiales;f__Rhodocyclaceae;g__Dechloromonas;s__	N/A	N/A	N/A	N/A	N/A	GCA_002440665.1	d__Bacteria;p__Proteobacteria;c__Gammaproteobacteria;o__Burkholderiales;f__Rhodocyclaceae;g__Dechloromonas;s__Dechloromonas sp002440665	85.7	0.81	d__Bacteria;p__Proteobacteria;c__Gammaproteobacteria;o__Burkholderiales;f__Rhodocyclaceae;g__Dechloromonas;s__	Placement	taxonomic classification fully defined by topology	GCA_002842345.1, s__Dechloromonas sp002842345, 95.0, 83.07, 0.64; GCA_002425245.1, s__Dechloromonas sp002425245, 95.0, 82.76, 0.52; GCF_001956855.1, s__Dechloromonas hydrophilus_A, 95.0, 82.51, 0.65; GCF_001551835.1, s__Dechloromonas denitrificans, 95.0, 82.43, 0.78; GCA_002840765.1, s__Dechloromonas sp002840765, 95.0, 82.36, 0.65; GCF_000429605.1, s__Dechloromonas hydrophilus, 95.0, 82.35, 0.65;…	14.01	11	0.966257	N/A
bin.52	d__Bacteria;p__Proteobacteria;c__Gammaproteobacteria;o__Burkholderiales;f__Rhodocyclaceae;g__Dechloromonas;s__	N/A	N/A	N/A	N/A	N/A	GCA_002440665.1	d__Bacteria;p__Proteobacteria;c__Gammaproteobacteria;o__Burkholderiales;f__Rhodocyclaceae;g__Dechloromonas;s__Dechloromonas sp002440665	85.59	0.85	d__Bacteria;p__Proteobacteria;c__Gammaproteobacteria;o__Burkholderiales;f__Rhodocyclaceae;g__Dechloromonas;s__	Placement	taxonomic classification fully defined by topology	GCF_001551835.1, s__Dechloromonas denitrificans, 95.0, 82.85, 0.77; GCA_002842345.1, s__Dechloromonas sp002842345, 95.0, 82.28, 0.63; GCA_002840765.1, s__Dechloromonas sp002840765, 95.0, 82.0, 0.68; GCF_000429605.1, s__Dechloromonas hydrophilus, 95.0, 81.8, 0.63; GCF_000519045.1, s__Dechloromonas agitata, 95.0, 81.76, 0.69; GCA_002396525.1, s__Dechloromonas sp002396525, 95.0, 81.7, 0.67; GCA_0024…	20.81	11	0.965871	N/A
bin.23	d__Bacteria;p__Proteobacteria;c__Gammaproteobacteria;o__Burkholderiales;f__Rhodocyclaceae;g__UBA1934;s__	N/A	N/A	N/A	N/A	N/A	GCA_002337055.1	d__Bacteria;p__Proteobacteria;c__Gammaproteobacteria;o__Burkholderiales;f__Rhodocyclaceae;g__UBA1934;s__UBA1934 sp002337055	79	0.31	d__Bacteria;p__Proteobacteria;c__Gammaproteobacteria;o__Burkholderiales;f__Rhodocyclaceae;g__;s__	Placement	taxonomic novelty determined using RED	N/A	99.21	11	0.911365	N/A
bin.29	d__Bacteria;p__Proteobacteria;c__Gammaproteobacteria;o__Burkholderiales;f__Nitrosomonadaceae;g__Nitrosomonas;s__	N/A	N/A	N/A	N/A	N/A	N/A	N/A	N/A	N/A	d__Bacteria;p__Proteobacteria;c__Gammaproteobacteria;o__Burkholderiales;f__Nitrosomonadaceae;g__Nitrosomonas;s__	Placement	taxonomic classification fully defined by topology	GCF_900106555.1, s__Nitrosomonas oligotropha, 95.0, 81.48, 0.77; GCA_002083595.1, s__Nitrosomonas sp002083595, 95.0, 81.44, 0.73; GCF_003046215.1, s__Nitrosomonas sp003046215, 95.0, 81.09, 0.77; GCA_002083395.1, s__Nitrosomonas sp002083395, 95.0, 77.96, 0.4; GCF_003201565.1, s__Nitrosomonas sp003201565, 95.0, 77.45, 0.31; GCF_000219585.1, s__Nitrosomonas sp000219585, 95.0, 77.38, 0.41; GCF_900112…	23.15	11	0.967237	N/A
bin.38	d__Bacteria;p__Proteobacteria;c__Gammaproteobacteria;o__Burkholderiales;f__Nitrosomonadaceae;g__Nitrosomonas;s__	N/A	N/A	N/A	N/A	N/A	N/A	N/A	N/A	N/A	d__Bacteria;p__Proteobacteria;c__Gammaproteobacteria;o__Burkholderiales;f__Nitrosomonadaceae;g__Nitrosomonas;s__	Placement	taxonomic classification fully defined by topology	GCA_002083595.1, s__Nitrosomonas sp002083595, 95.0, 82.89, 0.74; GCF_900106555.1, s__Nitrosomonas oligotropha, 95.0, 82.59, 0.81; GCF_003046215.1, s__Nitrosomonas sp003046215, 95.0, 81.71, 0.74; GCA_002083395.1, s__Nitrosomonas sp002083395, 95.0, 78.5, 0.42	12.76	11	0.963562	N/A
bin.45	d__Bacteria;p__Proteobacteria;c__Alphaproteobacteria;o__Rhodobacterales;f__Rhodobacteraceae;g__Rhodobacter_E;s__	N/A	N/A	N/A	N/A	N/A	GCF_003034965.1	d__Bacteria;p__Proteobacteria;c__Alphaproteobacteria;o__Rhodobacterales;f__Rhodobacteraceae;g__Rhodobacter_E;s__Rhodobacter_E blasticus	81.99	0.67	d__Bacteria;p__Proteobacteria;c__Alphaproteobacteria;o__Rhodobacterales;f__Rhodobacteraceae;g__Rhodobacter_E;s__	Placement	taxonomic classification fully defined by topology	GCA_003290025.1, s__Rhodobacter_E sp003290025, 95.0, 78.62, 0.49; GCF_900105075.1, s__Rhodobacter_E sp900105075, 95.0, 78.3, 0.43	77.72	11	0.977815	N/A
bin.57	d__Bacteria;p__Proteobacteria;c__Alphaproteobacteria;o__Rhodobacterales;f__Rhodobacteraceae;g__UBA1943;s__	N/A	N/A	N/A	N/A	N/A	GCA_002336845.1	d__Bacteria;p__Proteobacteria;c__Alphaproteobacteria;o__Rhodobacterales;f__Rhodobacteraceae;g__UBA1943;s__UBA1943 sp002336845	81.77	0.66	d__Bacteria;p__Proteobacteria;c__Alphaproteobacteria;o__Rhodobacterales;f__Rhodobacteraceae;g__;s__	Placement	taxonomic novelty determined using RED	N/A	98.49	11	0.971406	N/A
bin.33	d__Bacteria;p__Proteobacteria;c__Alphaproteobacteria;o__Rhodobacterales;f__Rhodobacteraceae;g__Pararhodobacter;s__	N/A	N/A	N/A	N/A	N/A	GCA_003075525.1	d__Bacteria;p__Proteobacteria;c__Alphaproteobacteria;o__Rhodobacterales;f__Rhodobacteraceae;g__Pararhodobacter;s__Pararhodobacter aggregans	91.89	0.92	d__Bacteria;p__Proteobacteria;c__Alphaproteobacteria;o__Rhodobacterales;f__Rhodobacteraceae;g__Pararhodobacter;s__	Placement	taxonomic classification fully defined by topology	GCF_001691415.1, s__Pararhodobacter sp001691415, 95.0, 82.57, 0.72; GCF_003122215.1, s__Pararhodobacter sp003122215, 95.0, 82.29, 0.72; GCA_001314715.1, s__Pararhodobacter sp001314715, 95.0, 78.76, 0.4; GCA_003076755.1, s__Pararhodobacter sp003076755, 95.0, 78.71, 0.44	74.68	11	0.993927	N/A
bin.31	d__Bacteria;p__Proteobacteria;c__Alphaproteobacteria;o__Caulobacterales;f__Caulobacteraceae;g__Brevundimonas;s__	N/A	N/A	N/A	N/A	N/A	GCF_000428765.1	d__Bacteria;p__Proteobacteria;c__Alphaproteobacteria;o__Caulobacterales;f__Caulobacteraceae;g__Brevundimonas;s__Brevundimonas aveniformis	82.46	0.67	d__Bacteria;p__Proteobacteria;c__Alphaproteobacteria;o__Caulobacterales;f__Caulobacteraceae;g__Brevundimonas;s__	Placement	taxonomic classification fully defined by topology	GCF_001424025.1, s__Brevundimonas sp001424025, 95.0, 79.52, 0.41; GCF_000635915.2, s__Brevundimonas naejangsanensis_A, 95.0, 79.5, 0.38; GCF_001310255.1, s__Brevundimonas sp001310255, 95.0, 79.32, 0.42; GCF_000155575.1, s__Brevundimonas sp000155575, 95.0, 79.32, 0.43; GCA_003248965.1, s__Brevundimonas sp003248965, 95.0, 79.31, 0.39; GCA_002386585.1, s__Brevundimonas sp002386585, 95.0, 79.3, 0.37;…	59.37	11	0.976655	N/A
bin.15	d__Bacteria;p__Proteobacteria;c__Alphaproteobacteria;o__Caulobacterales;f__Caulobacteraceae;g__Brevundimonas;s__	N/A	N/A	N/A	N/A	N/A	GCF_000428765.1	d__Bacteria;p__Proteobacteria;c__Alphaproteobacteria;o__Caulobacterales;f__Caulobacteraceae;g__Brevundimonas;s__Brevundimonas aveniformis	83.54	0.74	d__Bacteria;p__Proteobacteria;c__Alphaproteobacteria;o__Caulobacterales;f__Caulobacteraceae;g__Brevundimonas;s__	Placement	taxonomic classification fully defined by topology	GCF_000635915.2, s__Brevundimonas naejangsanensis_A, 95.0, 78.56, 0.33; GCA_002434505.1, s__Brevundimonas sp002434505, 95.0, 78.46, 0.38; GCF_001295975.1, s__Brevundimonas sp001295975, 95.0, 78.44, 0.32; GCA_002341585.1, s__Brevundimonas sp002341585, 95.0, 78.41, 0.3; GCA_001794825.1, s__Brevundimonas sp001794825, 95.0, 78.35, 0.39; GCA_002483305.1, s__Brevundimonas sp002483305, 95.0, 78.34, 0.39…	34.66	11	0.97562	N/A
bin.2	d__Bacteria;p__Proteobacteria;c__Alphaproteobacteria;o__Caulobacterales;f__Caulobacteraceae;g__Brevundimonas;s__	N/A	N/A	N/A	N/A	N/A	GCF_000428765.1	d__Bacteria;p__Proteobacteria;c__Alphaproteobacteria;o__Caulobacterales;f__Caulobacteraceae;g__Brevundimonas;s__Brevundimonas aveniformis	82.56	0.76	d__Bacteria;p__Proteobacteria;c__Alphaproteobacteria;o__Caulobacterales;f__Caulobacteraceae;g__Brevundimonas;s__	Placement	taxonomic classification fully defined by topology	GCA_002430835.1, s__Brevundimonas sp002430835, 95.0, 79.37, 0.38; GCA_002484265.1, s__Brevundimonas sp002484265, 95.0, 79.35, 0.39; GCA_002386585.1, s__Brevundimonas sp002386585, 95.0, 79.33, 0.36; GCA_002483305.1, s__Brevundimonas sp002483305, 95.0, 79.31, 0.42; GCF_001310255.1, s__Brevundimonas sp001310255, 95.0, 79.24, 0.42; GCF_000155575.1, s__Brevundimonas sp000155575, 95.0, 79.23, 0.44; GCA…	40.06	11	0.966514	N/A
bin.69	d__Bacteria;p__Proteobacteria;c__Alphaproteobacteria;o__Caulobacterales;f__Hyphomonadaceae;g__SWB02;s__	N/A	N/A	N/A	N/A	N/A	N/A	N/A	N/A	N/A	d__Bacteria;p__Proteobacteria;c__Alphaproteobacteria;o__Caulobacterales;f__Hyphomonadaceae;g__SWB02;s__	Placement	taxonomic classification fully defined by topology	GCA_003242075.1, s__SWB02 sp003242075, 95.0, 79.94, 0.49; GCA_001464425.1, s__SWB02 sp001464425, 95.0, 79.61, 0.44; GCA_002083515.1, s__SWB02 sp002083515, 95.0, 79.61, 0.51; GCF_001679665.1, s__SWB02 sp001679665, 95.0, 79.03, 0.39; GCF_000974665.1, s__SWB02 sp000974665, 95.0, 78.82, 0.36; GCA_003526465.1, s__SWB02 sp003526465, 95.0, 78.36, 0.4; GCA_002343395.1, s__SWB02 sp002343395, 95.0, 77.73, …	96.94	11	0.953964	N/A
bin.46	d__Bacteria;p__Proteobacteria;c__Alphaproteobacteria;o__Reyranellales;f__Reyranellaceae;g__Reyranella;s__	N/A	N/A	N/A	N/A	N/A	N/A	N/A	N/A	N/A	d__Bacteria;p__Proteobacteria;c__Alphaproteobacteria;o__Reyranellales;f__Reyranellaceae;g__Reyranella;s__	Placement	taxonomic classification fully defined by topology	GCF_001557035.1, s__Reyranella sp001557035, 95.0, 84.37, 0.71; GCA_002281855.1, s__Reyranella sp002281855, 95.0, 83.93, 0.77; GCF_000312425.1, s__Reyranella massiliensis, 95.0, 83.33, 0.76; GCA_001897995.1, s__Reyranella sp001897995, 95.0, 83.21, 0.7; GCA_001767945.1, s__Reyranella sp001767945, 95.0, 83.12, 0.63; GCF_900110395.1, s__Reyranella sp900110395, 95.0, 82.91, 0.76; GCA_003153415.1, s__R…	61.41	11	0.954114	N/A
bin.49	d__Bacteria;p__Proteobacteria;c__Alphaproteobacteria;o__Reyranellales;f__Reyranellaceae;g__Reyranella;s__	N/A	N/A	N/A	N/A	N/A	N/A	N/A	N/A	N/A	d__Bacteria;p__Proteobacteria;c__Alphaproteobacteria;o__Reyranellales;f__Reyranellaceae;g__Reyranella;s__	Placement	taxonomic classification fully defined by topology	GCF_001557035.1, s__Reyranella sp001557035, 95.0, 83.98, 0.64; GCA_002281855.1, s__Reyranella sp002281855, 95.0, 83.6, 0.74; GCA_001767945.1, s__Reyranella sp001767945, 95.0, 83.57, 0.73; GCF_000312425.1, s__Reyranella massiliensis, 95.0, 83.32, 0.74; GCA_001897995.1, s__Reyranella sp001897995, 95.0, 83.2, 0.66; GCF_900110395.1, s__Reyranella sp900110395, 95.0, 83.03, 0.73; GCA_003153415.1, s__Re…	79.76	11	0.940118	N/A
bin.21	d__Bacteria;p__Proteobacteria;c__Alphaproteobacteria;o__Reyranellales;f__Reyranellaceae;g__Reyranella;s__	N/A	N/A	N/A	N/A	N/A	GCF_900110395.1	d__Bacteria;p__Proteobacteria;c__Alphaproteobacteria;o__Reyranellales;f__Reyranellaceae;g__Reyranella;s__Reyranella sp900110395	82.32	0.59	d__Bacteria;p__Proteobacteria;c__Alphaproteobacteria;o__Reyranellales;f__Reyranellaceae;g__Reyranella;s__	Placement	taxonomic classification fully defined by topology	GCA_002281855.1, s__Reyranella sp002281855, 95.0, 81.55, 0.53; GCF_001557035.1, s__Reyranella sp001557035, 95.0, 81.32, 0.51; GCA_001767945.1, s__Reyranella sp001767945, 95.0, 80.67, 0.42; GCF_000312425.1, s__Reyranella massiliensis, 95.0, 80.53, 0.49; GCA_001897995.1, s__Reyranella sp001897995, 95.0, 80.35, 0.51; GCA_003153415.1, s__Reyranella sp003153415, 95.0, 80.21, 0.43	11.88	11	0.951433	N/A
bin.61	d__Bacteria;p__Proteobacteria;c__Alphaproteobacteria;o__Reyranellales;f__Reyranellaceae;g__Reyranella;s__	N/A	N/A	N/A	N/A	N/A	GCF_900110395.1	d__Bacteria;p__Proteobacteria;c__Alphaproteobacteria;o__Reyranellales;f__Reyranellaceae;g__Reyranella;s__Reyranella sp900110395	83.42	0.51	d__Bacteria;p__Proteobacteria;c__Alphaproteobacteria;o__Reyranellales;f__Reyranellaceae;g__Reyranella;s__	Placement	taxonomic classification fully defined by topology	GCF_001557035.1, s__Reyranella sp001557035, 95.0, 82.55, 0.6; GCA_002281855.1, s__Reyranella sp002281855, 95.0, 82.44, 0.53; GCA_001767945.1, s__Reyranella sp001767945, 95.0, 81.91, 0.61; GCA_001897995.1, s__Reyranella sp001897995, 95.0, 81.54, 0.43; GCF_000312425.1, s__Reyranella massiliensis, 95.0, 81.51, 0.51; GCA_003153415.1, s__Reyranella sp003153415, 95.0, 81.2, 0.52	54.54	11	0.948154	Genome has more than 33.3% of markers with multiple hits
bin.66	d__Bacteria;p__Proteobacteria;c__Alphaproteobacteria;o__Rhodospirillales_A;f__2-12-FULL-67-15;g__;s__	N/A	N/A	N/A	N/A	N/A	N/A	N/A	N/A	N/A	d__Bacteria;p__Proteobacteria;c__Alphaproteobacteria;o__Rhodospirillales_A;f__;g__;s__	Placement	taxonomic novelty determined using RED	N/A	41.15	11	0.79051	N/A
bin.25	d__Bacteria;p__Proteobacteria;c__Alphaproteobacteria;o__UBA998;f__UBA3002;g__QFOX01;s__	N/A	N/A	N/A	N/A	N/A	GCA_003241645.1	d__Bacteria;p__Proteobacteria;c__Alphaproteobacteria;o__UBA998;f__UBA3002;g__QFOX01;s__QFOX01 sp003241645	80.32	0.53	d__Bacteria;p__Proteobacteria;c__Alphaproteobacteria;o__UBA998;f__UBA3002;g__;s__	Placement	taxonomic novelty determined using RED	N/A	85.52	11	0.892404	N/A
bin.39	d__Bacteria;p__Bdellovibrionota;c__Bdellovibrionia;o__Bdellovibrionales;f__Bdellovibrionaceae;g__21-14-0-10-47-8;s__	N/A	N/A	N/A	N/A	N/A	N/A	N/A	N/A	N/A	d__Bacteria;p__Bdellovibrionota;c__Bdellovibrionia;o__Bdellovibrionales;f__Bdellovibrionaceae;g__;s__	Placement	taxonomic novelty determined using RED	N/A	75.2	11	0.854158	N/A
bin.11	d__Bacteria;p__Acidobacteriota;c__Blastocatellia;o__Pyrinomonadales;f__Pyrinomonadaceae;g__;s__	N/A	N/A	N/A	N/A	N/A	N/A	N/A	N/A	N/A	d__Bacteria;p__Acidobacteriota;c__Blastocatellia;o__Pyrinomonadales;f__Pyrinomonadaceae;g__;s__	Placement	taxonomic classification fully defined by topology	N/A	21.19	11	0.866849	N/A

## Sheet: PAO3
Supplementary Data 10: Taxonomic annotations of short read bins using GTDB-Tk (PAO3 dataset)
user_genome	classification	fastani_reference	fastani_reference_radius	fastani_taxonomy	fastani_ani	fastani_af	closest_placement_reference	closest_placement_taxonomy	closest_placement_ani	closest_placement_af	pplacer_taxonomy	classification_method	note	other_related_references(genome_id,species_name,radius,ANI,AF)	aa_percent	translation_table	red_value	warnings
bin.93	d__Bacteria;p__Proteobacteria;c__Alphaproteobacteria;o__Caulobacterales;f__Caulobacteraceae;g__Brevundimonas;s__Brevundimonas sp002426005	GCA_002426005.1	95	d__Bacteria;p__Proteobacteria;c__Alphaproteobacteria;o__Caulobacterales;f__Caulobacteraceae;g__Brevundimonas;s__Brevundimonas sp002426005	96.97	0.92	GCA_002426005.1	d__Bacteria;p__Proteobacteria;c__Alphaproteobacteria;o__Caulobacterales;f__Caulobacteraceae;g__Brevundimonas;s__Brevundimonas sp002426005	96.97	0.92	d__Bacteria;p__Proteobacteria;c__Alphaproteobacteria;o__Caulobacterales;f__Caulobacteraceae;g__Brevundimonas;s__	ANI/Placement	topological placement and ANI have congruent species assignments	GCA_001794825.1, s__Brevundimonas sp001794825, 95.0, 79.68, 0.43; GCF_000635915.2, s__Brevundimonas naejangsanensis_A, 95.0, 79.62, 0.42; GCF_900163625.1, s__Brevundimonas diminuta_A, 95.0, 79.61, 0.42; GCF_000813765.1, s__Brevundimonas nasdae, 95.0, 79.58, 0.42; GCA_002430835.1, s__Brevundimonas sp002430835, 95.0, 79.56, 0.39; GCF_001425945.1, s__Brevundimonas sp001425945, 95.0, 79.55, 0.47; GCF…	98.67	11	N/A	N/A
bin.210	d__Bacteria;p__Chloroflexota;c__Anaerolineae;o__Caldilineales;f__Caldilineaceae;g__Caldilinea;s__Caldilinea sp002391565	GCA_002391565.1	95	d__Bacteria;p__Chloroflexota;c__Anaerolineae;o__Caldilineales;f__Caldilineaceae;g__Caldilinea;s__Caldilinea sp002391565	98.09	0.94	GCA_002391565.1	d__Bacteria;p__Chloroflexota;c__Anaerolineae;o__Caldilineales;f__Caldilineaceae;g__Caldilinea;s__Caldilinea sp002391565	98.09	0.94	d__Bacteria;p__Chloroflexota;c__Anaerolineae;o__Caldilineales;f__Caldilineaceae;g__Caldilinea;s__	ANI/Placement	topological placement and ANI have congruent species assignments	GCA_003451595.1, s__Caldilinea sp003451595, 95.0, 83.24, 0.77; GCF_000281175.1, s__Caldilinea aerophila, 95.0, 77.76, 0.35	96.33	11	N/A	N/A
bin.51	d__Bacteria;p__Proteobacteria;c__Gammaproteobacteria;o__Burkholderiales;f__Hydrogenophilaceae;g__Thiobacillus;s__Thiobacillus sp001899305	GCA_001899305.1	95	d__Bacteria;p__Proteobacteria;c__Gammaproteobacteria;o__Burkholderiales;f__Hydrogenophilaceae;g__Thiobacillus;s__Thiobacillus sp001899305	96.45	0.95	GCA_001899305.1	d__Bacteria;p__Proteobacteria;c__Gammaproteobacteria;o__Burkholderiales;f__Hydrogenophilaceae;g__Thiobacillus;s__Thiobacillus sp001899305	96.45	0.95	d__Bacteria;p__Proteobacteria;c__Gammaproteobacteria;o__Burkholderiales;f__Hydrogenophilaceae;g__Thiobacillus;s__	ANI/Placement	topological placement and ANI have congruent species assignments	GCA_002343685.1, s__Thiobacillus denitrificans_A, 95.0, 95.21, 0.79; GCF_000373385.1, s__Thiobacillus thioparus, 95.0, 92.56, 0.88; GCA_001899765.1, s__Thiobacillus sp001899765, 95.0, 86.25, 0.72; GCA_001897675.1, s__Thiobacillus sp001897675, 95.0, 84.54, 0.64; GCA_002256995.1, s__Thiobacillus sp002256995, 95.0, 84.23, 0.66; GCF_000376425.1, s__Thiobacillus denitrificans, 95.0, 83.92, 0.67; GCA_0…	13.53	11	N/A	N/A
bin.16	d__Bacteria;p__Cyanobacteria;c__Vampirovibrionia;o__Obscuribacterales;f__Obscuribacteraceae;g__Obscuribacter;s__Obscuribacter phosphatis	GCA_001899315.1	95	d__Bacteria;p__Cyanobacteria;c__Vampirovibrionia;o__Obscuribacterales;f__Obscuribacteraceae;g__Obscuribacter;s__Obscuribacter phosphatis	95.45	0.93	GCA_001899315.1	d__Bacteria;p__Cyanobacteria;c__Vampirovibrionia;o__Obscuribacterales;f__Obscuribacteraceae;g__Obscuribacter;s__Obscuribacter phosphatis	95.45	0.93	d__Bacteria;p__Cyanobacteria;c__Vampirovibrionia;o__Obscuribacterales;f__Obscuribacteraceae;g__;s__	ANI/Placement	topological placement and ANI have congruent species assignments	N/A	95.5	11	N/A	N/A
bin.100	d__Bacteria;p__Proteobacteria;c__Gammaproteobacteria;o__Burkholderiales;f__Hydrogenophilaceae;g__Thiobacillus;s__Thiobacillus sp001899305	GCA_001899305.1	95	d__Bacteria;p__Proteobacteria;c__Gammaproteobacteria;o__Burkholderiales;f__Hydrogenophilaceae;g__Thiobacillus;s__Thiobacillus sp001899305	96.03	0.9	GCA_001899305.1	d__Bacteria;p__Proteobacteria;c__Gammaproteobacteria;o__Burkholderiales;f__Hydrogenophilaceae;g__Thiobacillus;s__Thiobacillus sp001899305	96.03	0.9	d__Bacteria;p__Proteobacteria;c__Gammaproteobacteria;o__Burkholderiales;f__Hydrogenophilaceae;g__Thiobacillus;s__	ANI/Placement	topological placement and ANI have congruent species assignments	GCA_002343685.1, s__Thiobacillus denitrificans_A, 95.0, 94.24, 0.76; GCF_000373385.1, s__Thiobacillus thioparus, 95.0, 92.19, 0.81; GCA_001899765.1, s__Thiobacillus sp001899765, 95.0, 86.07, 0.68; GCA_001897675.1, s__Thiobacillus sp001897675, 95.0, 84.4, 0.59; GCA_003510325.1, s__Thiobacillus sp003510325, 95.0, 84.17, 0.46; GCF_000376425.1, s__Thiobacillus denitrificans, 95.0, 84.14, 0.64; GCA_00…	75.16	11	N/A	N/A
bin.168	d__Bacteria;p__Actinobacteriota;c__Actinobacteria;o__Actinomycetales;f__Dermatophilaceae;g__Phycicoccus;s__Phycicoccus elongata	GCF_000367525.1	95	d__Bacteria;p__Actinobacteriota;c__Actinobacteria;o__Actinomycetales;f__Dermatophilaceae;g__Phycicoccus;s__Phycicoccus elongata	97.84	0.78	GCF_000367525.1	d__Bacteria;p__Actinobacteriota;c__Actinobacteria;o__Actinomycetales;f__Dermatophilaceae;g__Phycicoccus;s__Phycicoccus elongata	97.84	0.78	d__Bacteria;p__Actinobacteriota;c__Actinobacteria;o__Actinomycetales;f__Dermatophilaceae;g__Phycicoccus;s__	ANI/Placement	topological placement and ANI have congruent species assignments	GCF_000720925.1, s__Phycicoccus jejuensis, 95.0, 79.41, 0.47; GCF_002846495.1, s__Phycicoccus duodecadis, 95.0, 79.23, 0.42; GCF_001428065.1, s__Phycicoccus sp001428065, 95.0, 79.2, 0.42	54.46	11	N/A	N/A
bin.108	d__Bacteria;p__Actinobacteriota;c__Actinobacteria;o__Actinomycetales;f__Dermatophilaceae;g__Kineosphaera;s__Kineosphaera limosa	GCF_000298215.1	95	d__Bacteria;p__Actinobacteriota;c__Actinobacteria;o__Actinomycetales;f__Dermatophilaceae;g__Kineosphaera;s__Kineosphaera limosa	99.37	0.92	GCF_000298215.1	d__Bacteria;p__Actinobacteriota;c__Actinobacteria;o__Actinomycetales;f__Dermatophilaceae;g__Kineosphaera;s__Kineosphaera limosa	99.37	0.92	d__Bacteria;p__Actinobacteriota;c__Actinobacteria;o__Actinomycetales;f__Dermatophilaceae;g__;s__	ANI/Placement	topological placement and ANI have congruent species assignments	N/A	84.44	11	N/A	N/A
bin.112	d__Bacteria;p__Actinobacteriota;c__Actinobacteria;o__Propionibacteriales;f__Propionibacteriaceae;g__Micropruina;s__Micropruina glycogenica	GCF_900289045.1	95	d__Bacteria;p__Actinobacteriota;c__Actinobacteria;o__Propionibacteriales;f__Propionibacteriaceae;g__Micropruina;s__Micropruina glycogenica	98.68	0.97	GCF_900289045.1	d__Bacteria;p__Actinobacteriota;c__Actinobacteria;o__Propionibacteriales;f__Propionibacteriaceae;g__Micropruina;s__Micropruina glycogenica	98.68	0.97	d__Bacteria;p__Actinobacteriota;c__Actinobacteria;o__Propionibacteriales;f__Propionibacteriaceae;g__;s__	ANI/Placement	topological placement and ANI have congruent species assignments	N/A	77.48	11	N/A	N/A
bin.182	d__Bacteria;p__Firmicutes_A;c__Clostridia;o__Clostridiales;f__Clostridiaceae;g__Clostridium_AK;s__	N/A	N/A	N/A	N/A	N/A	N/A	N/A	N/A	N/A	d__Bacteria;p__Firmicutes_A;c__Clostridia;o__Clostridiales;f__Clostridiaceae;g__;s__	Placement	taxonomic novelty determined using RED	N/A	95.52	11	0.966471	N/A
bin.105	d__Bacteria;p__Firmicutes_C;c__Negativicutes;o__Propionisporales;f__Pelosinaceae;g__;s__	N/A	N/A	N/A	N/A	N/A	N/A	N/A	N/A	N/A	d__Bacteria;p__Firmicutes_C;c__Negativicutes;o__Propionisporales;f__;g__;s__	Placement	taxonomic novelty determined using RED	N/A	46.19	11	0.709963	N/A
bin.170	d__Bacteria;p__Firmicutes_C;c__Negativicutes;o__Anaeromusales;f__;g__;s__	N/A	N/A	N/A	N/A	N/A	N/A	N/A	N/A	N/A	d__Bacteria;p__Firmicutes_C;c__Negativicutes;o__;f__;g__;s__	Placement	taxonomic novelty determined using RED	N/A	33.63	11	0.664313	N/A
bin.89	d__Bacteria;p__Firmicutes_C;c__Negativicutes;o__UBA1444;f__;g__;s__	N/A	N/A	N/A	N/A	N/A	N/A	N/A	N/A	N/A	d__Bacteria;p__Firmicutes_C;c__Negativicutes;o__;f__;g__;s__	Placement	taxonomic novelty determined using RED	N/A	21.17	11	0.65541	N/A
bin.119	d__Bacteria;p__Actinobacteriota;c__Actinobacteria;o__Mycobacteriales;f__Mycobacteriaceae;g__Tsukamurella;s__	N/A	N/A	N/A	N/A	N/A	N/A	N/A	N/A	N/A	d__Bacteria;p__Actinobacteriota;c__Actinobacteria;o__Mycobacteriales;f__Mycobacteriaceae;g__;s__	Placement	taxonomic novelty determined using RED	N/A	93.59	11	0.94105	N/A
bin.63	d__Bacteria;p__Actinobacteriota;c__Actinobacteria;o__Actinomycetales;f__Dermatophilaceae;g__Tetrasphaera_A;s__	N/A	N/A	N/A	N/A	N/A	GCF_001050535.1	d__Bacteria;p__Actinobacteriota;c__Actinobacteria;o__Actinomycetales;f__Dermatophilaceae;g__Tetrasphaera_A;s__Tetrasphaera_A australiensis	79.91	0.58	d__Bacteria;p__Actinobacteriota;c__Actinobacteria;o__Actinomycetales;f__Dermatophilaceae;g__Tetrasphaera_A;s__	Placement	taxonomic classification fully defined by topology	GCF_001046875.1, s__Tetrasphaera_A jenkinsii, 95.0, 82.54, 0.52	45.71	11	0.956478	N/A
bin.113	d__Bacteria;p__Actinobacteriota;c__Actinobacteria;o__Actinomycetales;f__Dermatophilaceae;g__Phycicoccus;s__	N/A	N/A	N/A	N/A	N/A	GCF_000367525.1	d__Bacteria;p__Actinobacteriota;c__Actinobacteria;o__Actinomycetales;f__Dermatophilaceae;g__Phycicoccus;s__Phycicoccus elongata	82.42	0.67	d__Bacteria;p__Actinobacteriota;c__Actinobacteria;o__Actinomycetales;f__Dermatophilaceae;g__Phycicoccus;s__	Placement	taxonomic classification fully defined by topology	GCF_000720925.1, s__Phycicoccus jejuensis, 95.0, 80.93, 0.6; GCF_002846495.1, s__Phycicoccus duodecadis, 95.0, 80.48, 0.55; GCF_001428065.1, s__Phycicoccus sp001428065, 95.0, 80.24, 0.57	83.75	11	0.949456	Genome has more than 10.8% of markers with multiple hits
bin.35	d__Bacteria;p__Actinobacteriota;c__Actinobacteria;o__Actinomycetales;f__Dermatophilaceae;g__GCA-2748155;s__	N/A	N/A	N/A	N/A	N/A	GCA_002748155.1	d__Bacteria;p__Actinobacteriota;c__Actinobacteria;o__Actinomycetales;f__Dermatophilaceae;g__GCA-2748155;s__GCA-2748155 sp002748155	79.46	0.45	d__Bacteria;p__Actinobacteriota;c__Actinobacteria;o__Actinomycetales;f__Dermatophilaceae;g__;s__	Placement	taxonomic novelty determined using RED	N/A	97.2	11	0.903964	N/A
bin.26	d__Bacteria;p__Actinobacteriota;c__Actinobacteria;o__Actinomycetales;f__Dermatophilaceae;g__Kineosphaera;s__	N/A	N/A	N/A	N/A	N/A	GCF_000298215.1	d__Bacteria;p__Actinobacteriota;c__Actinobacteria;o__Actinomycetales;f__Dermatophilaceae;g__Kineosphaera;s__Kineosphaera limosa	81.85	0.65	d__Bacteria;p__Actinobacteriota;c__Actinobacteria;o__Actinomycetales;f__Dermatophilaceae;g__;s__	Placement	taxonomic novelty determined using RED	N/A	93.02	11	0.946647	N/A
bin.98	d__Bacteria;p__Actinobacteriota;c__Actinobacteria;o__Actinomycetales;f__Dermatophilaceae;g__Austwickia;s__	N/A	N/A	N/A	N/A	N/A	GCF_000298175.1	d__Bacteria;p__Actinobacteriota;c__Actinobacteria;o__Actinomycetales;f__Dermatophilaceae;g__Austwickia;s__Austwickia chelonae	77.1	0.15	d__Bacteria;p__Actinobacteriota;c__Actinobacteria;o__Actinomycetales;f__Dermatophilaceae;g__;s__	Placement	taxonomic novelty determined using RED	N/A	96.31	11	0.859504	N/A
bin.203	d__Bacteria;p__Actinobacteriota;c__Actinobacteria;o__Propionibacteriales;f__Nocardioidaceae;g__Nocardioides;s__	N/A	N/A	N/A	N/A	N/A	GCF_001425025.1	d__Bacteria;p__Actinobacteriota;c__Actinobacteria;o__Propionibacteriales;f__Nocardioidaceae;g__Nocardioides;s__Nocardioides sp001425025	88.56	0.83	d__Bacteria;p__Actinobacteriota;c__Actinobacteria;o__Propionibacteriales;f__Nocardioidaceae;g__Nocardioides;s__	Placement	taxonomic classification fully defined by topology	GCF_001428125.1, s__Nocardioides sp001428125, 95.0, 86.01, 0.77; GCF_900105585.1, s__Nocardioides exalbidus, 95.0, 85.47, 0.71; GCF_900112035.1, s__Nocardioides alpinus, 95.0, 85.29, 0.7; GCF_003047265.1, s__Nocardioides terrigena, 95.0, 82.3, 0.59; GCF_003047295.1, s__Nocardioides sediminis, 95.0, 82.23, 0.62; GCF_001429625.1, s__Nocardioides sp001429625, 95.0, 82.22, 0.62; GCF_003057875.1, s__N…	97.08	11	0.983484	N/A
bin.235	d__Bacteria;p__Actinobacteriota;c__Actinobacteria;o__Propionibacteriales;f__Nocardioidaceae;g__;s__	N/A	N/A	N/A	N/A	N/A	N/A	N/A	N/A	N/A	d__Bacteria;p__Actinobacteriota;c__Actinobacteria;o__Propionibacteriales;f__Nocardioidaceae;g__;s__	Placement	taxonomic novelty determined using RED	N/A	61.63	11	0.842609	N/A
bin.72	d__Bacteria;p__Actinobacteriota;c__Actinobacteria;o__Propionibacteriales;f__Nocardioidaceae;g__;s__	N/A	N/A	N/A	N/A	N/A	N/A	N/A	N/A	N/A	d__Bacteria;p__Actinobacteriota;c__Actinobacteria;o__Propionibacteriales;f__Nocardioidaceae;g__;s__	Placement	taxonomic classification fully defined by topology	N/A	93.85	11	0.792015	N/A
bin.30	d__Bacteria;p__Actinobacteriota;c__Actinobacteria;o__Propionibacteriales;f__Nocardioidaceae;g__;s__	N/A	N/A	N/A	N/A	N/A	N/A	N/A	N/A	N/A	d__Bacteria;p__Actinobacteriota;c__Actinobacteria;o__Propionibacteriales;f__Nocardioidaceae;g__;s__	Placement	taxonomic classification fully defined by topology	N/A	97.66	11	0.773192	N/A
bin.175	d__Bacteria;p__Actinobacteriota;c__Actinobacteria;o__Propionibacteriales;f__Propionibacteriaceae;g__;s__	N/A	N/A	N/A	N/A	N/A	N/A	N/A	N/A	N/A	d__Bacteria;p__Actinobacteriota;c__Actinobacteria;o__Propionibacteriales;f__Propionibacteriaceae;g__;s__	Placement	taxonomic novelty determined using RED	N/A	97.38	11	0.912547	N/A
bin.219	d__Bacteria;p__Actinobacteriota;c__Actinobacteria;o__Propionibacteriales;f__Propionibacteriaceae;g__;s__	N/A	N/A	N/A	N/A	N/A	N/A	N/A	N/A	N/A	d__Bacteria;p__Actinobacteriota;c__Actinobacteria;o__Propionibacteriales;f__Propionibacteriaceae;g__;s__	Placement	taxonomic novelty determined using RED	N/A	91.09	11	0.912483	N/A
bin.187	d__Bacteria;p__Actinobacteriota;c__Actinobacteria;o__Propionibacteriales;f__Propionibacteriaceae;g__Micropruina;s__	N/A	N/A	N/A	N/A	N/A	GCF_900289045.1	d__Bacteria;p__Actinobacteriota;c__Actinobacteria;o__Propionibacteriales;f__Propionibacteriaceae;g__Micropruina;s__Micropruina glycogenica	81.75	0.55	d__Bacteria;p__Actinobacteriota;c__Actinobacteria;o__Propionibacteriales;f__Propionibacteriaceae;g__;s__	Placement	taxonomic novelty determined using RED	N/A	74.13	11	0.964522	N/A
bin.136	d__Bacteria;p__Actinobacteriota;c__Actinobacteria;o__Propionibacteriales;f__Propionibacteriaceae;g__Micropruina;s__	N/A	N/A	N/A	N/A	N/A	GCF_900289045.1	d__Bacteria;p__Actinobacteriota;c__Actinobacteria;o__Propionibacteriales;f__Propionibacteriaceae;g__Micropruina;s__Micropruina glycogenica	80.74	0.51	d__Bacteria;p__Actinobacteriota;c__Actinobacteria;o__Propionibacteriales;f__Propionibacteriaceae;g__;s__	Placement	taxonomic novelty determined using RED	N/A	35.28	11	0.961413	N/A
bin.66	d__Bacteria;p__Actinobacteriota;c__Actinobacteria;o__Propionibacteriales;f__Propionibacteriaceae;g__Micropruina;s__	N/A	N/A	N/A	N/A	N/A	GCF_900289045.1	d__Bacteria;p__Actinobacteriota;c__Actinobacteria;o__Propionibacteriales;f__Propionibacteriaceae;g__Micropruina;s__Micropruina glycogenica	79.2	0.42	d__Bacteria;p__Actinobacteriota;c__Actinobacteria;o__Propionibacteriales;f__Propionibacteriaceae;g__;s__	Placement	taxonomic novelty determined using RED	N/A	97.56	11	0.928831	N/A
bin.79	d__Bacteria;p__Actinobacteriota;c__Actinobacteria;o__Propionibacteriales;f__Propionibacteriaceae;g__Nigerium;s__	N/A	N/A	N/A	N/A	N/A	GCF_000826085.1	d__Bacteria;p__Actinobacteriota;c__Actinobacteria;o__Propionibacteriales;f__Propionibacteriaceae;g__Nigerium;s__Nigerium massiliense	78.9	0.43	d__Bacteria;p__Actinobacteriota;c__Actinobacteria;o__Propionibacteriales;f__Propionibacteriaceae;g__;s__	Placement	taxonomic novelty determined using RED	N/A	95.69	11	0.920232	Genome has more than 11.7% of markers with multiple hits
bin.75	d__Bacteria;p__Actinobacteriota;c__Actinobacteria;o__Propionibacteriales;f__Propionibacteriaceae;g__Nigerium;s__	N/A	N/A	N/A	N/A	N/A	GCF_000826085.1	d__Bacteria;p__Actinobacteriota;c__Actinobacteria;o__Propionibacteriales;f__Propionibacteriaceae;g__Nigerium;s__Nigerium massiliense	79.53	0.43	d__Bacteria;p__Actinobacteriota;c__Actinobacteria;o__Propionibacteriales;f__Propionibacteriaceae;g__;s__	Placement	taxonomic novelty determined using RED	N/A	97.5	11	0.916976	N/A
bin.12	d__Bacteria;p__Actinobacteriota;c__Actinobacteria;o__Propionibacteriales;f__Propionibacteriaceae;g__Nigerium;s__	N/A	N/A	N/A	N/A	N/A	GCF_000826085.1	d__Bacteria;p__Actinobacteriota;c__Actinobacteria;o__Propionibacteriales;f__Propionibacteriaceae;g__Nigerium;s__Nigerium massiliense	78.73	0.4	d__Bacteria;p__Actinobacteriota;c__Actinobacteria;o__Propionibacteriales;f__Propionibacteriaceae;g__;s__	Placement	taxonomic novelty determined using RED	N/A	88	11	0.916945	N/A
bin.216	d__Bacteria;p__Actinobacteriota;c__Actinobacteria;o__Propionibacteriales;f__Propionibacteriaceae;g__Nigerium;s__	N/A	N/A	N/A	N/A	N/A	GCF_000826085.1	d__Bacteria;p__Actinobacteriota;c__Actinobacteria;o__Propionibacteriales;f__Propionibacteriaceae;g__Nigerium;s__Nigerium massiliense	78.91	0.39	d__Bacteria;p__Actinobacteriota;c__Actinobacteria;o__Propionibacteriales;f__Propionibacteriaceae;g__;s__	Placement	taxonomic novelty determined using RED	N/A	93	11	0.912793	N/A
bin.141	d__Bacteria;p__Actinobacteriota;c__Actinobacteria;o__Nanopelagicales;f__;g__;s__	N/A	N/A	N/A	N/A	N/A	N/A	N/A	N/A	N/A	d__Bacteria;p__Actinobacteriota;c__Actinobacteria;o__Nanopelagicales;f__;g__;s__	Placement	taxonomic classification fully defined by topology	N/A	97.9	11	0.687886	N/A
bin.80	d__Bacteria;p__Actinobacteriota;c__Acidimicrobiia;o__Microtrichales;f__Microtrichaceae;g__;s__	N/A	N/A	N/A	N/A	N/A	GCF_001025035.1	d__Bacteria;p__Actinobacteriota;c__Acidimicrobiia;o__Microtrichales;f__Microtrichaceae;g__IMCC26207;s__IMCC26207 sp001025035	76.6	0.05	d__Bacteria;p__Actinobacteriota;c__Acidimicrobiia;o__Microtrichales;f__Microtrichaceae;g__;s__	Placement	taxonomic novelty determined using RED	N/A	95.93	11	0.853803	N/A
bin.85	d__Bacteria;p__Actinobacteriota;c__Acidimicrobiia;o__Microtrichales;f__UBA8139;g__;s__	N/A	N/A	N/A	N/A	N/A	GCA_002403895.1	d__Bacteria;p__Actinobacteriota;c__Acidimicrobiia;o__Microtrichales;f__UBA8139;g__UBA4742;s__UBA4742 sp002403895	76.96	0.21	d__Bacteria;p__Actinobacteriota;c__Acidimicrobiia;o__Microtrichales;f__;g__;s__	Placement	taxonomic novelty determined using RED	N/A	84.76	11	0.724982	N/A
bin.214	d__Bacteria;p__Actinobacteriota;c__Acidimicrobiia;o__;f__;g__;s__	N/A	N/A	N/A	N/A	N/A	N/A	N/A	N/A	N/A	d__Bacteria;p__Actinobacteriota;c__Acidimicrobiia;o__;f__;g__;s__	Placement	taxonomic novelty determined using RED	N/A	97	11	0.595318	N/A
bin.206	d__Bacteria;p__Eremiobacterota;c__UBP9;o__UBA4705;f__;g__;s__	N/A	N/A	N/A	N/A	N/A	N/A	N/A	N/A	N/A	d__Bacteria;p__Eremiobacterota;c__;o__;f__;g__;s__	Placement	taxonomic novelty determined using RED	N/A	51.33	11	0.592469	N/A
bin.134	d__Bacteria;p__Eremiobacterota;c__UBP9;o__UBA4705;f__;g__;s__	N/A	N/A	N/A	N/A	N/A	N/A	N/A	N/A	N/A	d__Bacteria;p__Eremiobacterota;c__;o__;f__;g__;s__	Placement	taxonomic novelty determined using RED	N/A	76.9	11	0.589329	Genome has more than 10.0% of markers with multiple hits
bin.195	d__Bacteria;p__Armatimonadota;c__Fimbriimonadia;o__Fimbriimonadales;f__Fimbriimonadaceae;g__;s__	N/A	N/A	N/A	N/A	N/A	N/A	N/A	N/A	N/A	d__Bacteria;p__Armatimonadota;c__Fimbriimonadia;o__Fimbriimonadales;f__Fimbriimonadaceae;g__;s__	Placement	taxonomic classification fully defined by topology	N/A	90.63	11	0.83035	N/A
bin.178	d__Bacteria;p__Armatimonadota;c__Fimbriimonadia;o__Fimbriimonadales;f__Fimbriimonadaceae;g__;s__	N/A	N/A	N/A	N/A	N/A	N/A	N/A	N/A	N/A	d__Bacteria;p__Armatimonadota;c__Fimbriimonadia;o__Fimbriimonadales;f__Fimbriimonadaceae;g__;s__	Placement	taxonomic classification fully defined by topology	N/A	88.89	11	0.822074	N/A
bin.147	d__Bacteria;p__Armatimonadota;c__Fimbriimonadia;o__Fimbriimonadales;f__Fimbriimonadaceae;g__UBA6659;s__	N/A	N/A	N/A	N/A	N/A	GCA_002455425.1	d__Bacteria;p__Armatimonadota;c__Fimbriimonadia;o__Fimbriimonadales;f__Fimbriimonadaceae;g__UBA6659;s__UBA6659 sp002455425	80.58	0.63	d__Bacteria;p__Armatimonadota;c__Fimbriimonadia;o__Fimbriimonadales;f__Fimbriimonadaceae;g__UBA6659;s__	Placement	taxonomic classification fully defined by topology	GCA_002344135.1, s__UBA6659 sp002344135, 95.0, 76.69, 0.14	92.22	11	0.96789	N/A
bin.65	d__Bacteria;p__Armatimonadota;c__Fimbriimonadia;o__Fimbriimonadales;f__Fimbriimonadaceae;g__;s__	N/A	N/A	N/A	N/A	N/A	N/A	N/A	N/A	N/A	d__Bacteria;p__Armatimonadota;c__Fimbriimonadia;o__Fimbriimonadales;f__Fimbriimonadaceae;g__;s__	Placement	taxonomic classification fully defined by topology	N/A	14.38	11	0.794478	N/A
bin.78	d__Bacteria;p__Armatimonadota;c__Fimbriimonadia;o__Fimbriimonadales;f__Fimbriimonadaceae;g__;s__	N/A	N/A	N/A	N/A	N/A	N/A	N/A	N/A	N/A	d__Bacteria;p__Armatimonadota;c__Fimbriimonadia;o__Fimbriimonadales;f__Fimbriimonadaceae;g__;s__	Placement	taxonomic novelty determined using RED	N/A	68.27	11	0.836546	N/A
bin.95	d__Bacteria;p__Armatimonadota;c__UBA5829;o__UBA5829;f__;g__;s__	N/A	N/A	N/A	N/A	N/A	N/A	N/A	N/A	N/A	d__Bacteria;p__Armatimonadota;c__;o__;f__;g__;s__	Placement	taxonomic novelty determined using RED	N/A	41.67	11	0.588111	N/A
bin.183	d__Bacteria;p__Patescibacteria;c__Andersenbacteria;o__UBA10190;f__UBA10190;g__HO2-45-11b;s__	N/A	N/A	N/A	N/A	N/A	N/A	N/A	N/A	N/A	d__Bacteria;p__Patescibacteria;c__Andersenbacteria;o__UBA10190;f__UBA10190;g__HO2-45-11b;s__	Placement	taxonomic classification fully defined by topology	N/A	52.46	11	0.897165	N/A
bin.82	d__Bacteria;p__Patescibacteria;c__Saccharimonadia;o__Saccharimonadales;f__Saccharimonadaceae;g__Saccharimonas;s__	N/A	N/A	N/A	N/A	N/A	GCA_002336935.1	d__Bacteria;p__Patescibacteria;c__Saccharimonadia;o__Saccharimonadales;f__Saccharimonadaceae;g__Saccharimonas;s__Saccharimonas sp002336935	92.34	0.82	d__Bacteria;p__Patescibacteria;c__Saccharimonadia;o__Saccharimonadales;f__Saccharimonadaceae;g__Saccharimonas;s__	Placement	taxonomic classification fully defined by topology	GCA_002421785.1, s__Saccharimonas sp002421785, 95.0, 78.37, 0.2	73.47	11	0.994442	N/A
bin.120	d__Bacteria;p__Patescibacteria;c__Saccharimonadia;o__Saccharimonadales;f__Saccharimonadaceae;g__;s__	N/A	N/A	N/A	N/A	N/A	N/A	N/A	N/A	N/A	d__Bacteria;p__Patescibacteria;c__Saccharimonadia;o__Saccharimonadales;f__Saccharimonadaceae;g__;s__	Placement	taxonomic novelty determined using RED	N/A	70.38	11	0.844029	N/A
bin.153	d__Bacteria;p__Patescibacteria;c__Saccharimonadia;o__Saccharimonadales;f__Saccharimonadaceae;g__;s__	N/A	N/A	N/A	N/A	N/A	N/A	N/A	N/A	N/A	d__Bacteria;p__Patescibacteria;c__Saccharimonadia;o__Saccharimonadales;f__Saccharimonadaceae;g__;s__	Placement	taxonomic novelty determined using RED	N/A	72.06	11	0.852261	N/A
bin.69	d__Bacteria;p__Patescibacteria;c__Saccharimonadia;o__Saccharimonadales;f__UBA4665;g__GCA-2746885;s__	N/A	N/A	N/A	N/A	N/A	N/A	N/A	N/A	N/A	d__Bacteria;p__Patescibacteria;c__Saccharimonadia;o__Saccharimonadales;f__UBA4665;g__;s__	Placement	taxonomic novelty determined using RED	N/A	52.9	11	0.897799	N/A
bin.70	d__Bacteria;p__Patescibacteria;c__Saccharimonadia;o__Saccharimonadales;f__UBA4665;g__GCA-2746885;s__	N/A	N/A	N/A	N/A	N/A	N/A	N/A	N/A	N/A	d__Bacteria;p__Patescibacteria;c__Saccharimonadia;o__Saccharimonadales;f__UBA4665;g__;s__	Placement	taxonomic novelty determined using RED	N/A	23.99	11	0.872637	N/A
bin.31	d__Bacteria;p__Patescibacteria;c__Saccharimonadia;o__Saccharimonadales;f__UBA4665;g__;s__	N/A	N/A	N/A	N/A	N/A	N/A	N/A	N/A	N/A	d__Bacteria;p__Patescibacteria;c__Saccharimonadia;o__Saccharimonadales;f__UBA4665;g__;s__	Placement	taxonomic novelty determined using RED	N/A	73.21	11	0.834854	N/A
bin.124	d__Bacteria;p__Patescibacteria;c__Microgenomatia;o__UBA1400;f__PJMF01;g__1-14-0-10-56-10;s__	N/A	N/A	N/A	N/A	N/A	N/A	N/A	N/A	N/A	d__Bacteria;p__Patescibacteria;c__Microgenomatia;o__UBA1400;f__PJMF01;g__;s__	Placement	taxonomic novelty determined using RED	N/A	65.85	11	0.867558	N/A
bin.97	d__Bacteria;p__Patescibacteria;c__Microgenomatia;o__UBA10105;f__;g__;s__	N/A	N/A	N/A	N/A	N/A	N/A	N/A	N/A	N/A	d__Bacteria;p__Patescibacteria;c__Microgenomatia;o__UBA10105;f__;g__;s__	Placement	taxonomic novelty determined using RED	N/A	67.06	11	0.737526	N/A
bin.55	d__Bacteria;p__Patescibacteria;c__Microgenomatia;o__UBA10105;f__;g__;s__	N/A	N/A	N/A	N/A	N/A	N/A	N/A	N/A	N/A	d__Bacteria;p__Patescibacteria;c__Microgenomatia;o__UBA10105;f__;g__;s__	Placement	taxonomic novelty determined using RED	N/A	48.77	11	0.736635	N/A
bin.77	d__Bacteria;p__Patescibacteria;c__4484-211;o__4484-211;f__GCA-002791395;g__;s__	N/A	N/A	N/A	N/A	N/A	N/A	N/A	N/A	N/A	d__Bacteria;p__Patescibacteria;c__4484-211;o__4484-211;f__;g__;s__	Placement	taxonomic novelty determined using RED	N/A	21.94	11	0.78172	N/A
bin.40	d__Bacteria;p__Patescibacteria;c__4484-211;o__4484-211;f__GCA-002791395;g__;s__	N/A	N/A	N/A	N/A	N/A	N/A	N/A	N/A	N/A	d__Bacteria;p__Patescibacteria;c__4484-211;o__4484-211;f__;g__;s__	Placement	taxonomic novelty determined using RED	N/A	10.52	11	0.771838	N/A
bin.133	d__Bacteria;p__Patescibacteria;c__4484-211;o__4484-211;f__GCA-002791395;g__;s__	N/A	N/A	N/A	N/A	N/A	N/A	N/A	N/A	N/A	d__Bacteria;p__Patescibacteria;c__4484-211;o__4484-211;f__;g__;s__	Placement	taxonomic novelty determined using RED	N/A	23.63	11	0.734593	N/A
bin.145	d__Bacteria;p__Patescibacteria;c__Dojkabacteria;o__B142;f__;g__;s__	N/A	N/A	N/A	N/A	N/A	N/A	N/A	N/A	N/A	d__Bacteria;p__Patescibacteria;c__Dojkabacteria;o__;f__;g__;s__	Placement	taxonomic novelty determined using RED	N/A	70.26	11	0.636543	N/A
bin.234	d__Bacteria;p__Patescibacteria;c__Dojkabacteria;o__B142;f__;g__;s__	N/A	N/A	N/A	N/A	N/A	N/A	N/A	N/A	N/A	d__Bacteria;p__Patescibacteria;c__Dojkabacteria;o__;f__;g__;s__	Placement	taxonomic novelty determined using RED	N/A	44.46	11	0.627924	N/A
bin.160	d__Bacteria;p__Chloroflexota;c__Anaerolineae;o__Anaerolineales;f__Anaerolineaceae;g__Levilinea;s__	N/A	N/A	N/A	N/A	N/A	N/A	N/A	N/A	N/A	d__Bacteria;p__Chloroflexota;c__Anaerolineae;o__Anaerolineales;f__Anaerolineaceae;g__;s__	Placement	taxonomic novelty determined using RED	N/A	23.1	11	0.859336	N/A
bin.135	d__Bacteria;p__Chloroflexota;c__Anaerolineae;o__Anaerolineales;f__Anaerolineaceae;g__Levilinea;s__	N/A	N/A	N/A	N/A	N/A	N/A	N/A	N/A	N/A	d__Bacteria;p__Chloroflexota;c__Anaerolineae;o__Anaerolineales;f__Anaerolineaceae;g__;s__	Placement	taxonomic novelty determined using RED	N/A	28.19	11	0.858583	N/A
bin.76	d__Bacteria;p__Chloroflexota;c__Anaerolineae;o__SBR1031;f__A4b;g__OLB15;s__	N/A	N/A	N/A	N/A	N/A	GCA_001567085.1	d__Bacteria;p__Chloroflexota;c__Anaerolineae;o__SBR1031;f__A4b;g__OLB15;s__OLB15 sp001567085	98.33	0.61	d__Bacteria;p__Chloroflexota;c__Anaerolineae;o__SBR1031;f__A4b;g__;s__	Placement	taxonomic novelty determined using RED	N/A	49.37	11	0.999007	Genome has more than 26.7% of markers with multiple hits
bin.186	d__Bacteria;p__Chloroflexota;c__Anaerolineae;o__SBR1031;f__A4b;g__OLB15;s__	N/A	N/A	N/A	N/A	N/A	GCA_001567085.1	d__Bacteria;p__Chloroflexota;c__Anaerolineae;o__SBR1031;f__A4b;g__OLB15;s__OLB15 sp001567085	76.15	0.1	d__Bacteria;p__Chloroflexota;c__Anaerolineae;o__SBR1031;f__A4b;g__;s__	Placement	taxonomic novelty determined using RED	N/A	73.99	11	0.909808	N/A
bin.169	d__Bacteria;p__Chloroflexota;c__Anaerolineae;o__SBR1031;f__UBA2796;g__UBA2796;s__	N/A	N/A	N/A	N/A	N/A	N/A	N/A	N/A	N/A	d__Bacteria;p__Chloroflexota;c__Anaerolineae;o__SBR1031;f__UBA2796;g__;s__	Placement	taxonomic novelty determined using RED	N/A	36.01	11	0.898262	N/A
bin.139	d__Bacteria;p__Chloroflexota;c__Anaerolineae;o__Promineofilales;f__Promineofilaceae;g__Promineofilum;s__	N/A	N/A	N/A	N/A	N/A	GCF_900066015.1	d__Bacteria;p__Chloroflexota;c__Anaerolineae;o__Promineofilales;f__Promineofilaceae;g__Promineofilum;s__Promineofilum breve	79.18	0.53	d__Bacteria;p__Chloroflexota;c__Anaerolineae;o__Promineofilales;f__Promineofilaceae;g__;s__	Placement	taxonomic novelty determined using RED	N/A	28.85	11	0.956544	N/A
bin.25	d__Bacteria;p__Chloroflexota;c__Anaerolineae;o__Promineofilales;f__Promineofilaceae;g__Promineofilum;s__	N/A	N/A	N/A	N/A	N/A	GCF_900066015.1	d__Bacteria;p__Chloroflexota;c__Anaerolineae;o__Promineofilales;f__Promineofilaceae;g__Promineofilum;s__Promineofilum breve	77.42	0.37	d__Bacteria;p__Chloroflexota;c__Anaerolineae;o__Promineofilales;f__Promineofilaceae;g__;s__	Placement	taxonomic novelty determined using RED	N/A	44.98	11	0.941076	N/A
bin.2	d__Bacteria;p__Chloroflexota;c__Anaerolineae;o__Promineofilales;f__Promineofilaceae;g__Promineofilum;s__	N/A	N/A	N/A	N/A	N/A	GCF_900066015.1	d__Bacteria;p__Chloroflexota;c__Anaerolineae;o__Promineofilales;f__Promineofilaceae;g__Promineofilum;s__Promineofilum breve	79.16	0.47	d__Bacteria;p__Chloroflexota;c__Anaerolineae;o__Promineofilales;f__Promineofilaceae;g__;s__	Placement	taxonomic novelty determined using RED	N/A	37.9	11	0.935447	Genome has more than 10.0% of markers with multiple hits
bin.228	d__Bacteria;p__Chloroflexota;c__Anaerolineae;o__Promineofilales;f__Promineofilaceae;g__Promineofilum;s__	N/A	N/A	N/A	N/A	N/A	GCF_900066015.1	d__Bacteria;p__Chloroflexota;c__Anaerolineae;o__Promineofilales;f__Promineofilaceae;g__Promineofilum;s__Promineofilum breve	80.37	0.63	d__Bacteria;p__Chloroflexota;c__Anaerolineae;o__Promineofilales;f__Promineofilaceae;g__;s__	Placement	taxonomic novelty determined using RED	N/A	42.78	11	0.932786	N/A
bin.132	d__Bacteria;p__Chloroflexota;c__Anaerolineae;o__Promineofilales;f__Promineofilaceae;g__Promineofilum;s__	N/A	N/A	N/A	N/A	N/A	GCF_900066015.1	d__Bacteria;p__Chloroflexota;c__Anaerolineae;o__Promineofilales;f__Promineofilaceae;g__Promineofilum;s__Promineofilum breve	80.44	0.59	d__Bacteria;p__Chloroflexota;c__Anaerolineae;o__Promineofilales;f__Promineofilaceae;g__;s__	Placement	taxonomic novelty determined using RED	N/A	28.63	11	0.927679	N/A
bin.5	d__Bacteria;p__Chloroflexota;c__Anaerolineae;o__Promineofilales;f__Promineofilaceae;g__Promineofilum;s__	N/A	N/A	N/A	N/A	N/A	GCF_900066015.1	d__Bacteria;p__Chloroflexota;c__Anaerolineae;o__Promineofilales;f__Promineofilaceae;g__Promineofilum;s__Promineofilum breve	80.51	0.63	d__Bacteria;p__Chloroflexota;c__Anaerolineae;o__Promineofilales;f__Promineofilaceae;g__;s__	Placement	taxonomic novelty determined using RED	N/A	51.07	11	0.922292	N/A
bin.152	d__Bacteria;p__Chloroflexota;c__Anaerolineae;o__Promineofilales;f__Promineofilaceae;g__Promineofilum;s__	N/A	N/A	N/A	N/A	N/A	GCF_900066015.1	d__Bacteria;p__Chloroflexota;c__Anaerolineae;o__Promineofilales;f__Promineofilaceae;g__Promineofilum;s__Promineofilum breve	80.76	0.69	d__Bacteria;p__Chloroflexota;c__Anaerolineae;o__Promineofilales;f__Promineofilaceae;g__;s__	Placement	taxonomic novelty determined using RED	N/A	39.07	11	0.915724	N/A
bin.11	d__Bacteria;p__Chloroflexota;c__Anaerolineae;o__Thermoflexales;f__;g__;s__	N/A	N/A	N/A	N/A	N/A	GCA_003154115.1	d__Bacteria;p__Chloroflexota;c__Anaerolineae;o__Thermoflexales;f__Fen-1058;g__Fen-1058;s__Fen-1058 sp003154115	75.31	0.04	d__Bacteria;p__Chloroflexota;c__Anaerolineae;o__Thermoflexales;f__;g__;s__	Placement	taxonomic novelty determined using RED	N/A	95.02	11	0.665164	N/A
bin.238	d__Bacteria;p__Chloroflexota;c__Anaerolineae;o__Caldilineales;f__Caldilineaceae;g__Caldilinea;s__	N/A	N/A	N/A	N/A	N/A	N/A	N/A	N/A	N/A	d__Bacteria;p__Chloroflexota;c__Anaerolineae;o__Caldilineales;f__Caldilineaceae;g__Caldilinea;s__	Placement	taxonomic classification fully defined by topology	GCA_002391565.1, s__Caldilinea sp002391565, 95.0, 78.23, 0.44; GCA_003451595.1, s__Caldilinea sp003451595, 95.0, 78.07, 0.44; GCF_000281175.1, s__Caldilinea aerophila, 95.0, 76.89, 0.22	44.96	11	0.96154	N/A
bin.233	d__Bacteria;p__Chloroflexota;c__Anaerolineae;o__Caldilineales;f__Caldilineaceae;g__;s__	N/A	N/A	N/A	N/A	N/A	N/A	N/A	N/A	N/A	d__Bacteria;p__Chloroflexota;c__Anaerolineae;o__Caldilineales;f__Caldilineaceae;g__;s__	Placement	taxonomic novelty determined using RED	N/A	69.84	11	0.884469	Genome has more than 58.3% of markers with multiple hits
bin.23	d__Bacteria;p__Chloroflexota;c__Anaerolineae;o__Caldilineales;f__Caldilineaceae;g__;s__	N/A	N/A	N/A	N/A	N/A	N/A	N/A	N/A	N/A	d__Bacteria;p__Chloroflexota;c__Anaerolineae;o__Caldilineales;f__Caldilineaceae;g__;s__	Placement	taxonomic novelty determined using RED	N/A	84.94	11	0.878556	N/A
bin.21	d__Bacteria;p__Chloroflexota;c__Anaerolineae;o__UBA3071;f__;g__;s__	N/A	N/A	N/A	N/A	N/A	GCA_002366755.1	d__Bacteria;p__Chloroflexota;c__Anaerolineae;o__UBA3071;f__UBA3071;g__UBA3071;s__UBA3071 sp002366755	75.5	0.09	d__Bacteria;p__Chloroflexota;c__Anaerolineae;o__UBA3071;f__;g__;s__	Placement	taxonomic novelty determined using RED	N/A	79.68	11	0.681621	N/A
bin.73	d__Bacteria;p__Chloroflexota;c__Anaerolineae;o__;f__;g__;s__	N/A	N/A	N/A	N/A	N/A	N/A	N/A	N/A	N/A	d__Bacteria;p__Chloroflexota;c__Anaerolineae;o__;f__;g__;s__	Placement	taxonomic novelty determined using RED	N/A	77.74	11	0.605739	N/A
bin.154	d__Bacteria;p__Chloroflexota;c__Anaerolineae;o__;f__;g__;s__	N/A	N/A	N/A	N/A	N/A	N/A	N/A	N/A	N/A	d__Bacteria;p__Chloroflexota;c__Anaerolineae;o__;f__;g__;s__	Placement	taxonomic novelty determined using RED	N/A	96.9	11	0.605716	N/A
bin.114	d__Bacteria;p__Chloroflexota;c__Anaerolineae;o__;f__;g__;s__	N/A	N/A	N/A	N/A	N/A	N/A	N/A	N/A	N/A	d__Bacteria;p__Chloroflexota;c__Anaerolineae;o__;f__;g__;s__	Placement	taxonomic novelty determined using RED	N/A	96.98	11	0.605349	N/A
bin.41	d__Bacteria;p__Chloroflexota;c__Anaerolineae;o__4572-78;f__;g__;s__	N/A	N/A	N/A	N/A	N/A	N/A	N/A	N/A	N/A	d__Bacteria;p__Chloroflexota;c__Anaerolineae;o__4572-78;f__;g__;s__	Placement	taxonomic novelty determined using RED	N/A	27.96	11	0.695442	N/A
bin.52	d__Bacteria;p__Chloroflexota;c__Anaerolineae;o__4572-78;f__;g__;s__	N/A	N/A	N/A	N/A	N/A	N/A	N/A	N/A	N/A	d__Bacteria;p__Chloroflexota;c__Anaerolineae;o__4572-78;f__;g__;s__	Placement	taxonomic novelty determined using RED	N/A	10.08	11	0.662525	Genome domain questionable ( 11.7% Bacterial, 3.3% Archaeal)
bin.180	d__Bacteria;p__Chloroflexota;c__Anaerolineae;o__;f__;g__;s__	N/A	N/A	N/A	N/A	N/A	N/A	N/A	N/A	N/A	d__Bacteria;p__Chloroflexota;c__Anaerolineae;o__;f__;g__;s__	Placement	taxonomic novelty determined using RED	N/A	94.54	11	0.526914	N/A
bin.167	d__Bacteria;p__Chloroflexota;c__Anaerolineae;o__;f__;g__;s__	N/A	N/A	N/A	N/A	N/A	N/A	N/A	N/A	N/A	d__Bacteria;p__Chloroflexota;c__Anaerolineae;o__;f__;g__;s__	Placement	taxonomic novelty determined using RED	N/A	95.89	11	0.521538	N/A
bin.190	d__Bacteria;p__Chloroflexota;c__Chloroflexia;o__Chloroflexales;f__Chloroflexaceae;g__;s__	N/A	N/A	N/A	N/A	N/A	N/A	N/A	N/A	N/A	d__Bacteria;p__Chloroflexota;c__Chloroflexia;o__Chloroflexales;f__Chloroflexaceae;g__;s__	Placement	taxonomic novelty determined using RED	N/A	95.02	11	0.896356	Genome has more than 25.0% of markers with multiple hits
bin.155	d__Bacteria;p__Chloroflexota;c__Chloroflexia;o__Chloroflexales;f__Chloroflexaceae;g__;s__	N/A	N/A	N/A	N/A	N/A	N/A	N/A	N/A	N/A	d__Bacteria;p__Chloroflexota;c__Chloroflexia;o__Chloroflexales;f__Chloroflexaceae;g__;s__	Placement	taxonomic novelty determined using RED	N/A	93.51	11	0.895787	N/A
bin.227	d__Bacteria;p__Chloroflexota;c__Chloroflexia;o__Chloroflexales;f__Chloroflexaceae;g__;s__	N/A	N/A	N/A	N/A	N/A	N/A	N/A	N/A	N/A	d__Bacteria;p__Chloroflexota;c__Chloroflexia;o__Chloroflexales;f__Chloroflexaceae;g__;s__	Placement	taxonomic novelty determined using RED	N/A	52.34	11	0.895733	N/A
bin.116	d__Bacteria;p__Chloroflexota;c__Chloroflexia;o__Chloroflexales;f__Chloroflexaceae;g__;s__	N/A	N/A	N/A	N/A	N/A	N/A	N/A	N/A	N/A	d__Bacteria;p__Chloroflexota;c__Chloroflexia;o__Chloroflexales;f__Chloroflexaceae;g__;s__	Placement	taxonomic novelty determined using RED	N/A	66.29	11	0.894405	N/A
bin.131	d__Bacteria;p__Chloroflexota;c__Chloroflexia;o__Chloroflexales;f__Chloroflexaceae;g__;s__	N/A	N/A	N/A	N/A	N/A	N/A	N/A	N/A	N/A	d__Bacteria;p__Chloroflexota;c__Chloroflexia;o__Chloroflexales;f__Chloroflexaceae;g__;s__	Placement	taxonomic novelty determined using RED	N/A	66.13	11	0.892732	N/A
bin.138	d__Bacteria;p__Chloroflexota;c__Chloroflexia;o__Chloroflexales;f__Chloroflexaceae;g__;s__	N/A	N/A	N/A	N/A	N/A	N/A	N/A	N/A	N/A	d__Bacteria;p__Chloroflexota;c__Chloroflexia;o__Chloroflexales;f__Chloroflexaceae;g__;s__	Placement	taxonomic novelty determined using RED	N/A	26.57	11	0.89147	N/A
bin.130	d__Bacteria;p__Chloroflexota;c__Chloroflexia;o__Chloroflexales;f__Chloroflexaceae;g__;s__	N/A	N/A	N/A	N/A	N/A	N/A	N/A	N/A	N/A	d__Bacteria;p__Chloroflexota;c__Chloroflexia;o__Chloroflexales;f__Chloroflexaceae;g__;s__	Placement	taxonomic novelty determined using RED	N/A	87.8	11	0.891399	N/A
bin.229	d__Bacteria;p__Chloroflexota;c__Chloroflexia;o__Chloroflexales;f__Chloroflexaceae;g__Oscillochloris;s__	N/A	N/A	N/A	N/A	N/A	GCF_000152145.1	d__Bacteria;p__Chloroflexota;c__Chloroflexia;o__Chloroflexales;f__Chloroflexaceae;g__Oscillochloris;s__Oscillochloris trichoides	77.84	0.28	d__Bacteria;p__Chloroflexota;c__Chloroflexia;o__Chloroflexales;f__Chloroflexaceae;g__;s__	Placement	taxonomic novelty determined using RED	N/A	77.38	11	0.928974	N/A
bin.83	d__Bacteria;p__Chloroflexota;c__Chloroflexia;o__Chloroflexales;f__Roseiflexaceae;g__Kouleothrix;s__	N/A	N/A	N/A	N/A	N/A	GCA_001399705.1	d__Bacteria;p__Chloroflexota;c__Chloroflexia;o__Chloroflexales;f__Roseiflexaceae;g__Kouleothrix;s__Kouleothrix aurantiaca	78.71	0.25	d__Bacteria;p__Chloroflexota;c__Chloroflexia;o__Chloroflexales;f__Roseiflexaceae;g__;s__	Placement	taxonomic novelty determined using RED	N/A	94.21	11	0.941947	N/A
bin.137	d__Bacteria;p__Chloroflexota;c__Chloroflexia;o__Chloroflexales;f__Roseiflexaceae;g__;s__	N/A	N/A	N/A	N/A	N/A	N/A	N/A	N/A	N/A	d__Bacteria;p__Chloroflexota;c__Chloroflexia;o__Chloroflexales;f__Roseiflexaceae;g__;s__	Placement	taxonomic novelty determined using RED	N/A	16.19	11	0.837004	Genome domain questionable ( 15.0% Bacterial, 5.7% Archaeal)
bin.236	d__Bacteria;p__Chloroflexota;c__Chloroflexia;o__Chloroflexales;f__Roseiflexaceae;g__;s__	N/A	N/A	N/A	N/A	N/A	N/A	N/A	N/A	N/A	d__Bacteria;p__Chloroflexota;c__Chloroflexia;o__Chloroflexales;f__Roseiflexaceae;g__;s__	Placement	taxonomic novelty determined using RED	N/A	60.83	11	0.822275	Genome has more than 15.8% of markers with multiple hits
bin.33	d__Bacteria;p__Chloroflexota;c__Chloroflexia;o__Thermomicrobiales;f__UBA6265;g__;s__	N/A	N/A	N/A	N/A	N/A	N/A	N/A	N/A	N/A	d__Bacteria;p__Chloroflexota;c__Chloroflexia;o__Thermomicrobiales;f__;g__;s__	Placement	taxonomic novelty determined using RED	N/A	64.88	11	0.720774	N/A
bin.104	d__Bacteria;p__Verrucomicrobiota;c__Verrucomicrobiae;o__Verrucomicrobiales;f__Verrucomicrobiaceae;g__Prosthecobacter;s__	N/A	N/A	N/A	N/A	N/A	N/A	N/A	N/A	N/A	d__Bacteria;p__Verrucomicrobiota;c__Verrucomicrobiae;o__Verrucomicrobiales;f__Verrucomicrobiaceae;g__Prosthecobacter;s__	Placement	taxonomic classification fully defined by topology	GCA_003506995.1, s__Prosthecobacter sp003506995, 95.0, 79.65, 0.44; GCA_002343505.1, s__Prosthecobacter sp002343505, 95.0, 78.73, 0.27; GCA_002279765.1, s__Prosthecobacter sp002279765, 95.0, 78.72, 0.41; GCA_002336895.1, s__Prosthecobacter sp002336895, 95.0, 78.57, 0.41; GCA_002482965.1, s__Prosthecobacter sp002482965, 95.0, 78.52, 0.43; GCF_900167535.1, s__Prosthecobacter debontii, 95.0, 77.21, …	93.23	11	0.937904	N/A
bin.18	d__Bacteria;p__Verrucomicrobiota;c__Verrucomicrobiae;o__Pedosphaerales;f__UBA9464;g__UBA9464;s__	N/A	N/A	N/A	N/A	N/A	N/A	N/A	N/A	N/A	d__Bacteria;p__Verrucomicrobiota;c__Verrucomicrobiae;o__Pedosphaerales;f__UBA9464;g__;s__	Placement	taxonomic novelty determined using RED	N/A	29.96	11	0.909437	N/A
bin.230	d__Bacteria;p__Planctomycetota;c__Planctomycetes;o__Pirellulales;f__Ga0077529;g__UBA11888;s__	N/A	N/A	N/A	N/A	N/A	N/A	N/A	N/A	N/A	d__Bacteria;p__Planctomycetota;c__Planctomycetes;o__Pirellulales;f__Ga0077529;g__;s__	Placement	taxonomic novelty determined using RED	N/A	76.81	11	0.884291	N/A
bin.213	d__Bacteria;p__Planctomycetota;c__Planctomycetes;o__Pirellulales;f__Ga0077529;g__;s__	N/A	N/A	N/A	N/A	N/A	N/A	N/A	N/A	N/A	d__Bacteria;p__Planctomycetota;c__Planctomycetes;o__Pirellulales;f__Ga0077529;g__;s__	Placement	taxonomic classification fully defined by topology	N/A	80.97	11	0.822456	N/A
bin.200	d__Bacteria;p__Planctomycetota;c__Planctomycetes;o__Planctomycetales;f__Planctomycetaceae;g__;s__	N/A	N/A	N/A	N/A	N/A	N/A	N/A	N/A	N/A	d__Bacteria;p__Planctomycetota;c__Planctomycetes;o__Planctomycetales;f__Planctomycetaceae;g__;s__	Placement	taxonomic novelty determined using RED	N/A	28.25	11	0.837586	Genome has more than 10.8% of markers with multiple hits
bin.10	d__Bacteria;p__Planctomycetota;c__Planctomycetes;o__Planctomycetales;f__Planctomycetaceae;g__;s__	N/A	N/A	N/A	N/A	N/A	GCF_000255655.1	d__Bacteria;p__Planctomycetota;c__Planctomycetes;o__Planctomycetales;f__Planctomycetaceae;g__Schlesneria;s__Schlesneria paludicola	75.97	0.04	d__Bacteria;p__Planctomycetota;c__Planctomycetes;o__Planctomycetales;f__Planctomycetaceae;g__;s__	Placement	taxonomic novelty determined using RED	N/A	78.95	11	0.832052	N/A
bin.194	d__Bacteria;p__Planctomycetota;c__Planctomycetes;o__Planctomycetales;f__Planctomycetaceae;g__;s__	N/A	N/A	N/A	N/A	N/A	N/A	N/A	N/A	N/A	d__Bacteria;p__Planctomycetota;c__Planctomycetes;o__Planctomycetales;f__Planctomycetaceae;g__;s__	Placement	taxonomic novelty determined using RED	N/A	26.88	11	0.829791	N/A
bin.94	d__Bacteria;p__Planctomycetota;c__Planctomycetes;o__Isosphaerales;f__Isosphaeraceae;g__;s__	N/A	N/A	N/A	N/A	N/A	N/A	N/A	N/A	N/A	d__Bacteria;p__Planctomycetota;c__Planctomycetes;o__Isosphaerales;f__Isosphaeraceae;g__;s__	Placement	taxonomic classification fully defined by topology	N/A	26.17	11	0.792052	N/A
bin.87	d__Bacteria;p__Planctomycetota;c__Phycisphaerae;o__Phycisphaerales;f__SM1A02;g__UBA2402;s__	N/A	N/A	N/A	N/A	N/A	GCA_002343715.1	d__Bacteria;p__Planctomycetota;c__Phycisphaerae;o__Phycisphaerales;f__SM1A02;g__UBA2402;s__UBA2402 sp002343715	76.86	0.12	d__Bacteria;p__Planctomycetota;c__Phycisphaerae;o__Phycisphaerales;f__SM1A02;g__;s__	Placement	taxonomic novelty determined using RED	N/A	82.84	11	0.873771	N/A
bin.161	d__Bacteria;p__Bacteroidota;c__Bacteroidia;o__Flavobacteriales;f__Weeksellaceae;g__Chryseobacterium;s__	N/A	N/A	N/A	N/A	N/A	GCF_001684955.1	d__Bacteria;p__Bacteroidota;c__Bacteroidia;o__Flavobacteriales;f__Weeksellaceae;g__Chryseobacterium;s__Chryseobacterium contaminans	88.61	0.85	d__Bacteria;p__Bacteroidota;c__Bacteroidia;o__Flavobacteriales;f__Weeksellaceae;g__Chryseobacterium;s__	Placement	taxonomic classification fully defined by topology	GCF_000829375.1, s__Chryseobacterium sp000829375, 95.0, 87.47, 0.89; GCF_900100075.1, s__Chryseobacterium jejuense, 95.0, 87.42, 0.89; GCF_900078205.2, s__Chryseobacterium sp900078205, 95.0, 86.45, 0.87; GCF_900156735.1, s__Chryseobacterium ureilyticum, 95.0, 83.96, 0.79; GCF_001684975.1, s__Chryseobacterium artocarpi, 95.0, 83.92, 0.79; GCF_900156585.1, s__Chryseobacterium joostei, 95.0, 83.17, …	20.24	11	0.999455	N/A
bin.88	d__Bacteria;p__Bacteroidota;c__Bacteroidia;o__AKYH767;f__b-17BO;g__;s__	N/A	N/A	N/A	N/A	N/A	N/A	N/A	N/A	N/A	d__Bacteria;p__Bacteroidota;c__Bacteroidia;o__AKYH767;f__b-17BO;g__;s__	Placement	taxonomic novelty determined using RED	N/A	98.19	11	0.910498	N/A
bin.37	d__Bacteria;p__Bacteroidota;c__Bacteroidia;o__AKYH767;f__b-17BO;g__UBA4416;s__	N/A	N/A	N/A	N/A	N/A	N/A	N/A	N/A	N/A	d__Bacteria;p__Bacteroidota;c__Bacteroidia;o__AKYH767;f__b-17BO;g__;s__	Placement	taxonomic novelty determined using RED	N/A	98.15	11	0.923677	N/A
bin.1	d__Bacteria;p__Bacteroidota;c__Bacteroidia;o__AKYH767;f__b-17BO;g__;s__	N/A	N/A	N/A	N/A	N/A	N/A	N/A	N/A	N/A	d__Bacteria;p__Bacteroidota;c__Bacteroidia;o__AKYH767;f__b-17BO;g__;s__	Placement	taxonomic novelty determined using RED	N/A	10.83	11	0.893096	Genome domain questionable ( 11.7% Bacterial, 3.3% Archaeal)
bin.49	d__Bacteria;p__Bacteroidota;c__Bacteroidia;o__NS11-12g;f__UKL13-3;g__UBA6183;s__	N/A	N/A	N/A	N/A	N/A	GCA_002422865.1	d__Bacteria;p__Bacteroidota;c__Bacteroidia;o__NS11-12g;f__UKL13-3;g__UBA6183;s__UBA6183 sp002422865	76.72	0.18	d__Bacteria;p__Bacteroidota;c__Bacteroidia;o__NS11-12g;f__UKL13-3;g__;s__	Placement	taxonomic novelty determined using RED	N/A	96.29	11	0.927603	N/A
bin.74	d__Bacteria;p__Bacteroidota;c__Bacteroidia;o__Cytophagales;f__Spirosomaceae;g__Runella;s__	N/A	N/A	N/A	N/A	N/A	N/A	N/A	N/A	N/A	d__Bacteria;p__Bacteroidota;c__Bacteroidia;o__Cytophagales;f__Spirosomaceae;g__Runella;s__	Placement	taxonomic classification fully defined by topology	GCF_000218895.1, s__Runella slithyformis, 95.0, 78.07, 0.33; GCA_003452005.1, s__Runella sp003452005, 95.0, 77.13, 0.22; GCF_000482465.1, s__Runella limosa, 95.0, 77.04, 0.26; GCF_000423565.1, s__Runella zeae, 95.0, 76.71, 0.2	41.81	11	0.955219	N/A
bin.241	d__Bacteria;p__Bacteroidota;c__Bacteroidia;o__Cytophagales;f__Spirosomaceae;g__;s__	N/A	N/A	N/A	N/A	N/A	N/A	N/A	N/A	N/A	d__Bacteria;p__Bacteroidota;c__Bacteroidia;o__Cytophagales;f__Spirosomaceae;g__;s__	Placement	taxonomic classification fully defined by topology	N/A	11.75	11	0.899482	N/A
bin.7	d__Bacteria;p__Bacteroidota;c__Bacteroidia;o__Chitinophagales;f__Chitinophagaceae;g__JJ008;s__	N/A	N/A	N/A	N/A	N/A	GCA_002352145.1	d__Bacteria;p__Bacteroidota;c__Bacteroidia;o__Chitinophagales;f__Chitinophagaceae;g__JJ008;s__JJ008 sp002352145	94.74	0.68	d__Bacteria;p__Bacteroidota;c__Bacteroidia;o__Chitinophagales;f__Chitinophagaceae;g__JJ008;s__	Placement	taxonomic classification fully defined by topology	GCA_002400415.1, s__JJ008 sp002400415, 95.0, 77.16, 0.04; GCF_002127295.1, s__JJ008 sp002127295, 95.0, 76.61, 0.04	19.48	11	0.997434	N/A
bin.127	d__Bacteria;p__Bacteroidota;c__Bacteroidia;o__Chitinophagales;f__Chitinophagaceae;g__JJ008;s__	N/A	N/A	N/A	N/A	N/A	GCA_002352145.1	d__Bacteria;p__Bacteroidota;c__Bacteroidia;o__Chitinophagales;f__Chitinophagaceae;g__JJ008;s__JJ008 sp002352145	94.25	0.7	d__Bacteria;p__Bacteroidota;c__Bacteroidia;o__Chitinophagales;f__Chitinophagaceae;g__JJ008;s__	Placement	taxonomic classification fully defined by topology	GCA_002400415.1, s__JJ008 sp002400415, 95.0, 78.39, 0.26; GCF_002127295.1, s__JJ008 sp002127295, 95.0, 76.75, 0.22	19.4	11	0.991173	N/A
bin.122	d__Bacteria;p__Bacteroidota;c__Bacteroidia;o__Chitinophagales;f__Chitinophagaceae;g__JJ008;s__	N/A	N/A	N/A	N/A	N/A	GCA_002352145.1	d__Bacteria;p__Bacteroidota;c__Bacteroidia;o__Chitinophagales;f__Chitinophagaceae;g__JJ008;s__JJ008 sp002352145	98.16	0.59	d__Bacteria;p__Bacteroidota;c__Bacteroidia;o__Chitinophagales;f__Chitinophagaceae;g__JJ008;s__	Placement	taxonomic classification fully defined by topology	GCF_002127295.1, s__JJ008 sp002127295, 95.0, 77.22, 0.18; GCA_002400415.1, s__JJ008 sp002400415, 95.0, 77.17, 0.21; GCA_001464625.1, s__JJ008 sp001464625, 95.0, 76.99, 0.16	64.8	11	0.988863	Genome has more than 16.7% of markers with multiple hits
bin.9	d__Bacteria;p__Bacteroidota;c__Bacteroidia;o__Chitinophagales;f__Chitinophagaceae;g__JJ008;s__	N/A	N/A	N/A	N/A	N/A	GCA_002352145.1	d__Bacteria;p__Bacteroidota;c__Bacteroidia;o__Chitinophagales;f__Chitinophagaceae;g__JJ008;s__JJ008 sp002352145	77.64	0.19	d__Bacteria;p__Bacteroidota;c__Bacteroidia;o__Chitinophagales;f__Chitinophagaceae;g__JJ008;s__	Placement	taxonomic classification fully defined by topology	GCF_002127295.1, s__JJ008 sp002127295, 95.0, 76.67, 0.13; GCA_001464625.1, s__JJ008 sp001464625, 95.0, 76.58, 0.14; GCA_002400415.1, s__JJ008 sp002400415, 95.0, 76.48, 0.16	94.33	11	0.957763	N/A
bin.176	d__Bacteria;p__Bacteroidota;c__Bacteroidia;o__Chitinophagales;f__Chitinophagaceae;g__Niabella;s__	N/A	N/A	N/A	N/A	N/A	GCA_001896965.1	d__Bacteria;p__Bacteroidota;c__Bacteroidia;o__Chitinophagales;f__Chitinophagaceae;g__Niabella;s__Niabella sp001896965	76.58	0.1	d__Bacteria;p__Bacteroidota;c__Bacteroidia;o__Chitinophagales;f__Chitinophagaceae;g__Niabella;s__	Placement	taxonomic classification fully defined by topology	GCF_000374125.1, s__Niabella aurantiaca, 95.0, 76.34, 0.06; GCF_000243115.2, s__Niabella soli, 95.0, 76.12, 0.06; GCF_001654455.1, s__Niabella ginsenosidivorans, 95.0, 76.05, 0.08; GCF_900101395.1, s__Niabella drilacis, 95.0, 76.05, 0.06	98.69	11	0.960066	N/A
bin.172	d__Bacteria;p__Bacteroidota;c__Bacteroidia;o__Chitinophagales;f__Chitinophagaceae;g__;s__	N/A	N/A	N/A	N/A	N/A	N/A	N/A	N/A	N/A	d__Bacteria;p__Bacteroidota;c__Bacteroidia;o__Chitinophagales;f__Chitinophagaceae;g__;s__	Placement	taxonomic novelty determined using RED	N/A	98.85	11	0.867126	N/A
bin.19	d__Bacteria;p__Bacteroidota;c__Bacteroidia;o__Chitinophagales;f__Chitinophagaceae;g__OLB11;s__	N/A	N/A	N/A	N/A	N/A	N/A	N/A	N/A	N/A	d__Bacteria;p__Bacteroidota;c__Bacteroidia;o__Chitinophagales;f__Chitinophagaceae;g__;s__	Placement	taxonomic novelty determined using RED	N/A	27.6	11	0.878452	N/A
bin.107	d__Bacteria;p__Bacteroidota;c__Bacteroidia;o__Chitinophagales;f__LD1;g__Bog-950;s__	N/A	N/A	N/A	N/A	N/A	GCA_003165895.1	d__Bacteria;p__Bacteroidota;c__Bacteroidia;o__Chitinophagales;f__LD1;g__Bog-950;s__Bog-950 sp003165895	75.86	0.06	d__Bacteria;p__Bacteroidota;c__Bacteroidia;o__Chitinophagales;f__LD1;g__;s__	Placement	taxonomic novelty determined using RED	N/A	96.07	11	0.879141	N/A
bin.39	d__Bacteria;p__Bacteroidota;c__Chlorobia;o__Chlorobiales;f__Chlorobiaceae;g__Chlorobium;s__	N/A	N/A	N/A	N/A	N/A	N/A	N/A	N/A	N/A	d__Bacteria;p__Bacteroidota;c__Chlorobia;o__Chlorobiales;f__Chlorobiaceae;g__Chlorobium;s__	Placement	taxonomic classification fully defined by topology	N/A	18.13	11	0.938153	N/A
bin.211	d__Bacteria;p__Bacteroidota;c__Ignavibacteria;o__SJA-28;f__B-1AR;g__UBA9002;s__	N/A	N/A	N/A	N/A	N/A	GCA_003519545.1	d__Bacteria;p__Bacteroidota;c__Ignavibacteria;o__SJA-28;f__B-1AR;g__UBA9002;s__UBA9002 sp003519545	94.55	0.91	d__Bacteria;p__Bacteroidota;c__Ignavibacteria;o__SJA-28;f__B-1AR;g__UBA9002;s__	Placement	taxonomic classification fully defined by topology	GCA_002455255.1, s__UBA9002 sp002455255, 95.0, 80.39, 0.72	97.58	11	0.992975	N/A
bin.115	d__Bacteria;p__Bacteroidota;c__Ignavibacteria;o__SJA-28;f__OLB5;g__;s__	N/A	N/A	N/A	N/A	N/A	N/A	N/A	N/A	N/A	d__Bacteria;p__Bacteroidota;c__Ignavibacteria;o__SJA-28;f__;g__;s__	Placement	taxonomic novelty determined using RED	N/A	83.47	11	0.900447	N/A
bin.32	d__Bacteria;p__Bacteroidota;c__Kapabacteria;o__Kapabacteriales;f__Kapabacteriaceae;g__OLB6;s__	N/A	N/A	N/A	N/A	N/A	N/A	N/A	N/A	N/A	d__Bacteria;p__Bacteroidota;c__Kapabacteria;o__Kapabacteriales;f__Kapabacteriaceae;g__;s__	Placement	taxonomic novelty determined using RED	N/A	78.41	11	0.881574	N/A
bin.218	d__Bacteria;p__Bacteroidota;c__Kapabacteria;o__Kapabacteriales;f__Kapabacteriaceae;g__OLB6;s__	N/A	N/A	N/A	N/A	N/A	N/A	N/A	N/A	N/A	d__Bacteria;p__Bacteroidota;c__Kapabacteria;o__Kapabacteriales;f__Kapabacteriaceae;g__;s__	Placement	taxonomic novelty determined using RED	N/A	11.57	11	0.868581	N/A
bin.174	d__Bacteria;p__Proteobacteria;c__Gammaproteobacteria;o__Berkiellales;f__Berkiellaceae;g__;s__	N/A	N/A	N/A	N/A	N/A	N/A	N/A	N/A	N/A	d__Bacteria;p__Proteobacteria;c__Gammaproteobacteria;o__Berkiellales;f__Berkiellaceae;g__;s__	Placement	taxonomic novelty determined using RED	N/A	98.83	11	0.859893	N/A
bin.223	d__Bacteria;p__Proteobacteria;c__Gammaproteobacteria;o__Xanthomonadales;f__Xanthomonadaceae;g__Pseudoxanthomonas;s__	N/A	N/A	N/A	N/A	N/A	GCF_000972865.1	d__Bacteria;p__Proteobacteria;c__Gammaproteobacteria;o__Xanthomonadales;f__Xanthomonadaceae;g__Pseudoxanthomonas;s__Pseudoxanthomonas suwonensis_B	87.64	0.85	d__Bacteria;p__Proteobacteria;c__Gammaproteobacteria;o__Xanthomonadales;f__Xanthomonadaceae;g__Pseudoxanthomonas;s__	Placement	taxonomic classification fully defined by topology	GCF_000513995.1, s__Pseudoxanthomonas sp000513995, 95.0, 86.86, 0.82; GCF_000513955.1, s__Pseudoxanthomonas suwonensis_C, 95.0, 86.8, 0.84; GCF_000510725.1, s__Pseudoxanthomonas sp000510725, 95.0, 85.84, 0.76; GCF_000185965.1, s__Pseudoxanthomonas suwonensis_A, 95.0, 85.52, 0.77	98.51	11	0.96114	N/A
bin.173	d__Bacteria;p__Proteobacteria;c__Gammaproteobacteria;o__Xanthomonadales;f__Xanthomonadaceae;g__Thermomonas;s__	N/A	N/A	N/A	N/A	N/A	GCF_000423885.1	d__Bacteria;p__Proteobacteria;c__Gammaproteobacteria;o__Xanthomonadales;f__Xanthomonadaceae;g__Thermomonas;s__Thermomonas fusca	83.06	0.74	d__Bacteria;p__Proteobacteria;c__Gammaproteobacteria;o__Xanthomonadales;f__Xanthomonadaceae;g__Thermomonas;s__	Placement	taxonomic classification fully defined by topology	GCF_900129205.1, s__Thermomonas hydrothermalis, 95.0, 80.39, 0.57	91.67	11	0.966762	N/A
bin.14	d__Bacteria;p__Proteobacteria;c__Gammaproteobacteria;o__Xanthomonadales;f__Xanthomonadaceae;g__Pseudoxanthomonas_B;s__	N/A	N/A	N/A	N/A	N/A	GCA_003240695.1	d__Bacteria;p__Proteobacteria;c__Gammaproteobacteria;o__Xanthomonadales;f__Xanthomonadaceae;g__Pseudoxanthomonas_B;s__Pseudoxanthomonas_B suwonensis	92.45	0.8	d__Bacteria;p__Proteobacteria;c__Gammaproteobacteria;o__Xanthomonadales;f__Xanthomonadaceae;g__;s__	Placement	taxonomic novelty determined using RED	N/A	96.43	11	0.989402	N/A
bin.84	d__Bacteria;p__Proteobacteria;c__Gammaproteobacteria;o__Xanthomonadales;f__Xanthomonadaceae;g__Lysobacter_A;s__	N/A	N/A	N/A	N/A	N/A	GCF_000770795.1	d__Bacteria;p__Proteobacteria;c__Gammaproteobacteria;o__Xanthomonadales;f__Xanthomonadaceae;g__Lysobacter_A;s__Lysobacter_A dokdonensis	80.2	0.5	d__Bacteria;p__Proteobacteria;c__Gammaproteobacteria;o__Xanthomonadales;f__Xanthomonadaceae;g__;s__	Placement	taxonomic novelty determined using RED	N/A	98.83	11	0.920152	N/A
bin.158	d__Bacteria;p__Proteobacteria;c__Gammaproteobacteria;o__Xanthomonadales;f__Xanthomonadaceae;g__;s__	N/A	N/A	N/A	N/A	N/A	N/A	N/A	N/A	N/A	d__Bacteria;p__Proteobacteria;c__Gammaproteobacteria;o__Xanthomonadales;f__Xanthomonadaceae;g__;s__	Placement	taxonomic classification fully defined by topology	N/A	10	11	0.873766	Genome domain questionable ( 11.7% Bacterial, 3.3% Archaeal)
bin.68	d__Bacteria;p__Proteobacteria;c__Gammaproteobacteria;o__Xanthomonadales;f__Rhodanobacteraceae;g__Dokdonella;s__	N/A	N/A	N/A	N/A	N/A	GCA_002632325.1	d__Bacteria;p__Proteobacteria;c__Gammaproteobacteria;o__Xanthomonadales;f__Rhodanobacteraceae;g__Dokdonella;s__Dokdonella sp002632325	81.31	0.64	d__Bacteria;p__Proteobacteria;c__Gammaproteobacteria;o__Xanthomonadales;f__Rhodanobacteraceae;g__Dokdonella;s__	Placement	taxonomic classification fully defined by topology	GCA_002297645.1, s__Dokdonella sp002297645, 95.0, 79.96, 0.53; GCA_003142815.1, s__Dokdonella sp003142815, 95.0, 78.97, 0.42; GCA_003241385.1, s__Dokdonella denitrificans, 95.0, 78.97, 0.53; GCA_002483055.1, s__Dokdonella sp002483055, 95.0, 78.8, 0.47; GCF_001632775.1, s__Dokdonella koreensis, 95.0, 78.78, 0.49; GCF_900115085.1, s__Dokdonella immobilis, 95.0, 78.13, 0.4; GCA_001899855.1, s__Dokdo…	74.5	11	0.95634	N/A
bin.149	d__Bacteria;p__Proteobacteria;c__Gammaproteobacteria;o__Xanthomonadales;f__SZUA-5;g__;s__	N/A	N/A	N/A	N/A	N/A	N/A	N/A	N/A	N/A	d__Bacteria;p__Proteobacteria;c__Gammaproteobacteria;o__Xanthomonadales;f__;g__;s__	Placement	taxonomic novelty determined using RED	N/A	32.02	11	0.767147	N/A
bin.166	d__Bacteria;p__Proteobacteria;c__Gammaproteobacteria;o__Competibacterales;f__Competibacteraceae;g__;s__	N/A	N/A	N/A	N/A	N/A	N/A	N/A	N/A	N/A	d__Bacteria;p__Proteobacteria;c__Gammaproteobacteria;o__Competibacterales;f__Competibacteraceae;g__;s__	Placement	taxonomic novelty determined using RED	N/A	87.6	11	0.909434	N/A
bin.179	d__Bacteria;p__Proteobacteria;c__Gammaproteobacteria;o__Competibacterales;f__Competibacteraceae;g__;s__	N/A	N/A	N/A	N/A	N/A	N/A	N/A	N/A	N/A	d__Bacteria;p__Proteobacteria;c__Gammaproteobacteria;o__Competibacterales;f__Competibacteraceae;g__;s__	Placement	taxonomic novelty determined using RED	N/A	52.9	11	0.90778	N/A
bin.53	d__Bacteria;p__Proteobacteria;c__Gammaproteobacteria;o__Competibacterales;f__Competibacteraceae;g__;s__	N/A	N/A	N/A	N/A	N/A	N/A	N/A	N/A	N/A	d__Bacteria;p__Proteobacteria;c__Gammaproteobacteria;o__Competibacterales;f__Competibacteraceae;g__;s__	Placement	taxonomic novelty determined using RED	N/A	67.86	11	0.907464	N/A
bin.109	d__Bacteria;p__Proteobacteria;c__Gammaproteobacteria;o__Competibacterales;f__Competibacteraceae;g__Contendobacter;s__	N/A	N/A	N/A	N/A	N/A	N/A	N/A	N/A	N/A	d__Bacteria;p__Proteobacteria;c__Gammaproteobacteria;o__Competibacterales;f__Competibacteraceae;g__;s__	Placement	taxonomic novelty determined using RED	N/A	98.97	11	0.916965	N/A
bin.36	d__Bacteria;p__Proteobacteria;c__Gammaproteobacteria;o__Competibacterales;f__Competibacteraceae;g__;s__	N/A	N/A	N/A	N/A	N/A	N/A	N/A	N/A	N/A	d__Bacteria;p__Proteobacteria;c__Gammaproteobacteria;o__Competibacterales;f__Competibacteraceae;g__;s__	Placement	taxonomic classification fully defined by topology	N/A	44.72	11	0.89446	N/A
bin.181	d__Bacteria;p__Proteobacteria;c__Gammaproteobacteria;o__Competibacterales;f__Competibacteraceae;g__UBA2383;s__	N/A	N/A	N/A	N/A	N/A	GCA_002343485.1	d__Bacteria;p__Proteobacteria;c__Gammaproteobacteria;o__Competibacterales;f__Competibacteraceae;g__UBA2383;s__UBA2383 sp002343485	78.45	0.25	d__Bacteria;p__Proteobacteria;c__Gammaproteobacteria;o__Competibacterales;f__Competibacteraceae;g__;s__	Placement	taxonomic novelty determined using RED	N/A	60.87	11	0.904065	Genome has more than 39.2% of markers with multiple hits
bin.43	d__Bacteria;p__Proteobacteria;c__Gammaproteobacteria;o__Burkholderiales;f__Burkholderiaceae;g__Alicycliphilus;s__	N/A	N/A	N/A	N/A	N/A	GCF_000204645.1	d__Bacteria;p__Proteobacteria;c__Gammaproteobacteria;o__Burkholderiales;f__Burkholderiaceae;g__Alicycliphilus;s__Alicycliphilus denitrificans	88.4	0.77	d__Bacteria;p__Proteobacteria;c__Gammaproteobacteria;o__Burkholderiales;f__Burkholderiaceae;g__;s__	Placement	taxonomic novelty determined using RED	N/A	96.87	11	0.98506	N/A
bin.159	d__Bacteria;p__Proteobacteria;c__Gammaproteobacteria;o__Burkholderiales;f__Burkholderiaceae;g__Alicycliphilus;s__	N/A	N/A	N/A	N/A	N/A	GCF_000204645.1	d__Bacteria;p__Proteobacteria;c__Gammaproteobacteria;o__Burkholderiales;f__Burkholderiaceae;g__Alicycliphilus;s__Alicycliphilus denitrificans	86.56	0.92	d__Bacteria;p__Proteobacteria;c__Gammaproteobacteria;o__Burkholderiales;f__Burkholderiaceae;g__;s__	Placement	taxonomic novelty determined using RED	N/A	20.08	11	0.980804	N/A
bin.59	d__Bacteria;p__Proteobacteria;c__Gammaproteobacteria;o__Burkholderiales;f__Burkholderiaceae;g__Comamonas_D;s__	N/A	N/A	N/A	N/A	N/A	GCF_000739995.1	d__Bacteria;p__Proteobacteria;c__Gammaproteobacteria;o__Burkholderiales;f__Burkholderiaceae;g__Comamonas_D;s__Comamonas_D granuli	85.2	0.6	d__Bacteria;p__Proteobacteria;c__Gammaproteobacteria;o__Burkholderiales;f__Burkholderiaceae;g__;s__	Placement	taxonomic novelty determined using RED	N/A	70.79	11	0.973621	Genome has more than 28.3% of markers with multiple hits
bin.86	d__Bacteria;p__Proteobacteria;c__Gammaproteobacteria;o__Burkholderiales;f__Burkholderiaceae;g__Rhodoferax;s__	N/A	N/A	N/A	N/A	N/A	N/A	N/A	N/A	N/A	d__Bacteria;p__Proteobacteria;c__Gammaproteobacteria;o__Burkholderiales;f__Burkholderiaceae;g__;s__	Placement	taxonomic novelty determined using RED	N/A	57.9	11	0.945409	Genome has more than 15.0% of markers with multiple hits
bin.22	d__Bacteria;p__Proteobacteria;c__Gammaproteobacteria;o__Burkholderiales;f__Burkholderiaceae;g__;s__	N/A	N/A	N/A	N/A	N/A	N/A	N/A	N/A	N/A	d__Bacteria;p__Proteobacteria;c__Gammaproteobacteria;o__Burkholderiales;f__Burkholderiaceae;g__;s__	Placement	taxonomic classification fully defined by topology	N/A	92.96	11	0.913544	N/A
bin.54	d__Bacteria;p__Proteobacteria;c__Gammaproteobacteria;o__Burkholderiales;f__Burkholderiaceae;g__Ideonella_A;s__	N/A	N/A	N/A	N/A	N/A	GCF_001293525.1	d__Bacteria;p__Proteobacteria;c__Gammaproteobacteria;o__Burkholderiales;f__Burkholderiaceae;g__Ideonella_A;s__Ideonella_A sakaiensis	79.93	0.57	d__Bacteria;p__Proteobacteria;c__Gammaproteobacteria;o__Burkholderiales;f__Burkholderiaceae;g__;s__	Placement	taxonomic novelty determined using RED	N/A	76.05	11	0.947895	N/A
bin.126	d__Bacteria;p__Proteobacteria;c__Gammaproteobacteria;o__Burkholderiales;f__Rhodocyclaceae;g__Accumulibacter;s__	N/A	N/A	N/A	N/A	N/A	GCA_000585015.1	d__Bacteria;p__Proteobacteria;c__Gammaproteobacteria;o__Burkholderiales;f__Rhodocyclaceae;g__Accumulibacter;s__Accumulibacter sp000585015	91.18	0.65	d__Bacteria;p__Proteobacteria;c__Gammaproteobacteria;o__Burkholderiales;f__Rhodocyclaceae;g__Accumulibacter;s__	Placement	taxonomic classification fully defined by topology	GCA_002345025.1, s__Accumulibacter phosphatis_B, 95.0, 85.44, 0.6; GCF_000024165.1, s__Accumulibacter phosphatis_C, 95.0, 79.57, 0.42; GCA_000585075.1, s__Accumulibacter sp000585075, 95.0, 79.14, 0.36; GCA_000585055.1, s__Accumulibacter sp000585055, 95.0, 78.94, 0.32; GCA_900089955.1, s__Accumulibacter aalborgensis, 95.0, 78.88, 0.34; GCA_002425405.1, s__Accumulibacter phosphatis_E, 95.0, 78.75, …	83.12	11	0.994295	N/A
bin.202	d__Bacteria;p__Proteobacteria;c__Gammaproteobacteria;o__Burkholderiales;f__Rhodocyclaceae;g__Accumulibacter;s__	N/A	N/A	N/A	N/A	N/A	GCA_000585015.1	d__Bacteria;p__Proteobacteria;c__Gammaproteobacteria;o__Burkholderiales;f__Rhodocyclaceae;g__Accumulibacter;s__Accumulibacter sp000585015	87.11	0.75	d__Bacteria;p__Proteobacteria;c__Gammaproteobacteria;o__Burkholderiales;f__Rhodocyclaceae;g__Accumulibacter;s__	Placement	taxonomic classification fully defined by topology	GCA_002345025.1, s__Accumulibacter phosphatis_B, 95.0, 87.71, 0.72; GCF_000024165.1, s__Accumulibacter phosphatis_C, 95.0, 80.08, 0.5; GCA_000585075.1, s__Accumulibacter sp000585075, 95.0, 79.37, 0.44; GCA_900089955.1, s__Accumulibacter aalborgensis, 95.0, 79.28, 0.42; GCA_000987445.1, s__Accumulibacter phosphatis_A, 95.0, 79.15, 0.46; GCA_002425405.1, s__Accumulibacter phosphatis_E, 95.0, 79.05,…	78.57	11	0.98314	N/A
bin.225	d__Bacteria;p__Proteobacteria;c__Gammaproteobacteria;o__Burkholderiales;f__Rhodocyclaceae;g__Dechloromonas;s__	N/A	N/A	N/A	N/A	N/A	GCA_002396525.1	d__Bacteria;p__Proteobacteria;c__Gammaproteobacteria;o__Burkholderiales;f__Rhodocyclaceae;g__Dechloromonas;s__Dechloromonas sp002396525	85.18	0.62	d__Bacteria;p__Proteobacteria;c__Gammaproteobacteria;o__Burkholderiales;f__Rhodocyclaceae;g__Dechloromonas;s__	Placement	taxonomic classification fully defined by topology	GCA_002440665.1, s__Dechloromonas sp002440665, 95.0, 82.57, 0.54; GCA_002470165.1, s__Dechloromonas sp002470165, 95.0, 81.07, 0.43; GCF_000429605.1, s__Dechloromonas hydrophilus, 95.0, 81.04, 0.43; GCA_002842345.1, s__Dechloromonas sp002842345, 95.0, 80.99, 0.43; GCA_002425245.1, s__Dechloromonas sp002425245, 95.0, 80.96, 0.37; GCF_001551835.1, s__Dechloromonas denitrificans, 95.0, 80.95, 0.47; G…	89.17	11	0.974486	N/A
bin.222	d__Bacteria;p__Proteobacteria;c__Gammaproteobacteria;o__Burkholderiales;f__Rhodocyclaceae;g__Dechloromonas;s__	N/A	N/A	N/A	N/A	N/A	GCA_002396525.1	d__Bacteria;p__Proteobacteria;c__Gammaproteobacteria;o__Burkholderiales;f__Rhodocyclaceae;g__Dechloromonas;s__Dechloromonas sp002396525	85.27	0.63	d__Bacteria;p__Proteobacteria;c__Gammaproteobacteria;o__Burkholderiales;f__Rhodocyclaceae;g__Dechloromonas;s__	Placement	taxonomic classification fully defined by topology	GCA_002440665.1, s__Dechloromonas sp002440665, 95.0, 82.99, 0.61; GCF_001551835.1, s__Dechloromonas denitrificans, 95.0, 81.28, 0.5; GCA_002470165.1, s__Dechloromonas sp002470165, 95.0, 81.23, 0.51; GCA_002425245.1, s__Dechloromonas sp002425245, 95.0, 81.2, 0.43; GCA_002842345.1, s__Dechloromonas sp002842345, 95.0, 81.18, 0.45; GCF_000429605.1, s__Dechloromonas hydrophilus, 95.0, 81.11, 0.47; GCF…	97.26	11	0.974411	N/A
bin.121	d__Bacteria;p__Proteobacteria;c__Gammaproteobacteria;o__Burkholderiales;f__Palsa-1005;g__PALSA-1003;s__	N/A	N/A	N/A	N/A	N/A	GCA_003153475.1	d__Bacteria;p__Proteobacteria;c__Gammaproteobacteria;o__Burkholderiales;f__Palsa-1005;g__PALSA-1003;s__PALSA-1003 sp003153475	77.36	0.28	d__Bacteria;p__Proteobacteria;c__Gammaproteobacteria;o__Burkholderiales;f__Palsa-1005;g__;s__	Placement	taxonomic novelty determined using RED	N/A	94.7	11	0.864524	N/A
bin.157	d__Bacteria;p__Proteobacteria;c__Gammaproteobacteria;o__Burkholderiales;f__Palsa-1005;g__PALSA-1003;s__	N/A	N/A	N/A	N/A	N/A	GCA_003153475.1	d__Bacteria;p__Proteobacteria;c__Gammaproteobacteria;o__Burkholderiales;f__Palsa-1005;g__PALSA-1003;s__PALSA-1003 sp003153475	77.54	0.24	d__Bacteria;p__Proteobacteria;c__Gammaproteobacteria;o__Burkholderiales;f__Palsa-1005;g__;s__	Placement	taxonomic novelty determined using RED	N/A	92.16	11	0.863365	N/A
bin.15	d__Bacteria;p__Proteobacteria;c__Gammaproteobacteria;o__Burkholderiales;f__Hydrogenophilaceae;g__Thiobacillus;s__	N/A	N/A	N/A	N/A	N/A	GCA_001897705.1	d__Bacteria;p__Proteobacteria;c__Gammaproteobacteria;o__Burkholderiales;f__Hydrogenophilaceae;g__Thiobacillus;s__Thiobacillus sp001897705	86.29	0.73	d__Bacteria;p__Proteobacteria;c__Gammaproteobacteria;o__Burkholderiales;f__Hydrogenophilaceae;g__Thiobacillus;s__	Placement	taxonomic classification fully defined by topology	GCA_002403375.1, s__Thiobacillus denitrificans_E, 95.0, 83.32, 0.6; GCA_001897675.1, s__Thiobacillus sp001897675, 95.0, 83.16, 0.63; GCA_002281775.1, s__Thiobacillus sp002281775, 95.0, 83.07, 0.66; GCA_002343685.1, s__Thiobacillus denitrificans_A, 95.0, 82.72, 0.62; GCF_000376425.1, s__Thiobacillus denitrificans, 95.0, 82.56, 0.61; GCA_001899305.1, s__Thiobacillus sp001899305, 95.0, 82.52, 0.67; …	99.21	11	0.957864	N/A
bin.60	d__Bacteria;p__Proteobacteria;c__Alphaproteobacteria;o__Rhizobiales;f__Rhizobiaceae;g__Aquamicrobium;s__	N/A	N/A	N/A	N/A	N/A	N/A	N/A	N/A	N/A	d__Bacteria;p__Proteobacteria;c__Alphaproteobacteria;o__Rhizobiales;f__Rhizobiaceae;g__Aquamicrobium;s__	Placement	taxonomic classification fully defined by topology	GCF_001705425.1, s__Aquamicrobium sp001705425, 95.0, 81.3, 0.66; GCF_002858745.1, s__Aquamicrobium loti, 95.0, 80.57, 0.54; GCF_000585625.1, s__Aquamicrobium defluvii, 95.0, 80.27, 0.47; GCF_001303895.1, s__Aquamicrobium sp001303895, 95.0, 80.2, 0.61; GCF_001427025.1, s__Aquamicrobium sp001427025, 95.0, 80.11, 0.56; GCF_001427285.1, s__Aquamicrobium sp001427285, 95.0, 80.01, 0.49; GCA_001897075.1…	21.47	11	0.968144	N/A
bin.197	d__Bacteria;p__Proteobacteria;c__Alphaproteobacteria;o__Rhizobiales;f__Rhizobiaceae;g__;s__	N/A	N/A	N/A	N/A	N/A	N/A	N/A	N/A	N/A	d__Bacteria;p__Proteobacteria;c__Alphaproteobacteria;o__Rhizobiales;f__Rhizobiaceae;g__;s__	Placement	taxonomic classification fully defined by topology	N/A	98.02	11	0.942237	N/A
bin.129	d__Bacteria;p__Proteobacteria;c__Alphaproteobacteria;o__Rhizobiales;f__Rhizobiaceae;g__;s__	N/A	N/A	N/A	N/A	N/A	N/A	N/A	N/A	N/A	d__Bacteria;p__Proteobacteria;c__Alphaproteobacteria;o__Rhizobiales;f__Rhizobiaceae;g__;s__	Placement	taxonomic classification fully defined by topology	N/A	77.96	11	0.941934	Genome has more than 59.2% of markers with multiple hits
bin.143	d__Bacteria;p__Proteobacteria;c__Alphaproteobacteria;o__Rhizobiales;f__Devosiaceae;g__Devosia;s__	N/A	N/A	N/A	N/A	N/A	N/A	N/A	N/A	N/A	d__Bacteria;p__Proteobacteria;c__Alphaproteobacteria;o__Rhizobiales;f__Devosiaceae;g__Devosia;s__	Placement	taxonomic classification fully defined by topology	GCA_001899065.1, s__Devosia sp001899065, 95.0, 80.4, 0.33; GCA_001899075.1, s__Devosia sp001899075, 95.0, 80.4, 0.39; GCA_001899085.1, s__Devosia sp001899085, 95.0, 80.02, 0.36; GCF_001402915.1, s__Devosia sp001402915, 95.0, 79.89, 0.34; GCF_001425235.1, s__Devosia sp001425235, 95.0, 79.88, 0.35; GCF_000970465.2, s__Devosia insulae, 95.0, 79.88, 0.33; GCF_000969415.1, s__Devosia geojensis, 95.0, …	71.43	11	0.943911	N/A
bin.3	d__Bacteria;p__Proteobacteria;c__Alphaproteobacteria;o__Rhizobiales;f__Kaistiaceae;g__Bauldia;s__	N/A	N/A	N/A	N/A	N/A	GCF_900104485.1	d__Bacteria;p__Proteobacteria;c__Alphaproteobacteria;o__Rhizobiales;f__Kaistiaceae;g__Bauldia;s__Bauldia litoralis	79.34	0.48	d__Bacteria;p__Proteobacteria;c__Alphaproteobacteria;o__Rhizobiales;f__Kaistiaceae;g__;s__	Placement	taxonomic novelty determined using RED	N/A	78.97	11	0.905374	Genome has more than 19.2% of markers with multiple hits
bin.164	d__Bacteria;p__Proteobacteria;c__Alphaproteobacteria;o__Rhizobiales;f__Xanthobacteraceae;g__;s__	N/A	N/A	N/A	N/A	N/A	N/A	N/A	N/A	N/A	d__Bacteria;p__Proteobacteria;c__Alphaproteobacteria;o__Rhizobiales;f__Xanthobacteraceae;g__;s__	Placement	taxonomic novelty determined using RED	N/A	64.9	11	0.920296	N/A
bin.217	d__Bacteria;p__Proteobacteria;c__Alphaproteobacteria;o__Rhizobiales;f__Xanthobacteraceae;g__;s__	N/A	N/A	N/A	N/A	N/A	N/A	N/A	N/A	N/A	d__Bacteria;p__Proteobacteria;c__Alphaproteobacteria;o__Rhizobiales;f__Xanthobacteraceae;g__;s__	Placement	taxonomic novelty determined using RED	N/A	98.65	11	0.919395	Genome has more than 36.7% of markers with multiple hits
bin.102	d__Bacteria;p__Proteobacteria;c__Alphaproteobacteria;o__Rhizobiales;f__Beijerinckiaceae;g__;s__	N/A	N/A	N/A	N/A	N/A	N/A	N/A	N/A	N/A	d__Bacteria;p__Proteobacteria;c__Alphaproteobacteria;o__Rhizobiales;f__Beijerinckiaceae;g__;s__	Placement	taxonomic novelty determined using RED	N/A	91.85	11	0.909092	N/A
bin.103	d__Bacteria;p__Proteobacteria;c__Alphaproteobacteria;o__Rhizobiales;f__Beijerinckiaceae;g__Rhodoblastus;s__	N/A	N/A	N/A	N/A	N/A	N/A	N/A	N/A	N/A	d__Bacteria;p__Proteobacteria;c__Alphaproteobacteria;o__Rhizobiales;f__Beijerinckiaceae;g__;s__	Placement	taxonomic novelty determined using RED	N/A	96.05	11	0.901705	N/A
bin.204	d__Bacteria;p__Proteobacteria;c__Alphaproteobacteria;o__Rhizobiales;f__Beijerinckiaceae;g__;s__	N/A	N/A	N/A	N/A	N/A	N/A	N/A	N/A	N/A	d__Bacteria;p__Proteobacteria;c__Alphaproteobacteria;o__Rhizobiales;f__Beijerinckiaceae;g__;s__	Placement	taxonomic novelty determined using RED	N/A	79.58	11	0.876678	N/A
bin.146	d__Bacteria;p__Proteobacteria;c__Alphaproteobacteria;o__Rhizobiales;f__Beijerinckiaceae;g__;s__	N/A	N/A	N/A	N/A	N/A	N/A	N/A	N/A	N/A	d__Bacteria;p__Proteobacteria;c__Alphaproteobacteria;o__Rhizobiales;f__Beijerinckiaceae;g__;s__	Placement	taxonomic novelty determined using RED	N/A	97.56	11	0.875899	N/A
bin.110	d__Bacteria;p__Proteobacteria;c__Alphaproteobacteria;o__Rhizobiales;f__Beijerinckiaceae;g__;s__	N/A	N/A	N/A	N/A	N/A	N/A	N/A	N/A	N/A	d__Bacteria;p__Proteobacteria;c__Alphaproteobacteria;o__Rhizobiales;f__Beijerinckiaceae;g__;s__	Placement	taxonomic novelty determined using RED	N/A	15.83	11	0.873884	N/A
bin.34	d__Bacteria;p__Proteobacteria;c__Alphaproteobacteria;o__Rhizobiales;f__Anderseniellaceae;g__;s__	N/A	N/A	N/A	N/A	N/A	N/A	N/A	N/A	N/A	d__Bacteria;p__Proteobacteria;c__Alphaproteobacteria;o__Rhizobiales;f__Anderseniellaceae;g__;s__	Placement	taxonomic classification fully defined by topology	N/A	47.72	11	0.858548	N/A
bin.215	d__Bacteria;p__Proteobacteria;c__Alphaproteobacteria;o__Rhodobacterales;f__Rhodobacteraceae;g__Paracoccus;s__	N/A	N/A	N/A	N/A	N/A	GCF_000763905.1	d__Bacteria;p__Proteobacteria;c__Alphaproteobacteria;o__Rhodobacterales;f__Rhodobacteraceae;g__Paracoccus;s__Paracoccus halophilus	84.77	0.61	d__Bacteria;p__Proteobacteria;c__Alphaproteobacteria;o__Rhodobacterales;f__Rhodobacteraceae;g__Paracoccus;s__	Placement	taxonomic classification fully defined by topology	GCF_000518925.1, s__Paracoccus sp000518925, 95.0, 85.05, 0.64; GCF_900115335.1, s__Paracoccus pantotrophus, 95.0, 84.92, 0.61; GCF_000763885.1, s__Paracoccus versutus, 95.0, 84.89, 0.63; GCF_001546115.1, s__Paracoccus aminovorans_B, 95.0, 84.84, 0.64; GCF_001447385.1, s__Paracoccus sp001447385, 95.0, 84.78, 0.63; GCF_900100045.1, s__Paracoccus denitrificans, 95.0, 84.77, 0.65; GCF_900005615.1, s_…	98.53	11	0.976293	N/A
bin.171	d__Bacteria;p__Proteobacteria;c__Alphaproteobacteria;o__Caulobacterales;f__Hyphomonadaceae;g__SWB02;s__	N/A	N/A	N/A	N/A	N/A	N/A	N/A	N/A	N/A	d__Bacteria;p__Proteobacteria;c__Alphaproteobacteria;o__Caulobacterales;f__Hyphomonadaceae;g__SWB02;s__	Placement	taxonomic classification fully defined by topology	GCA_001464425.1, s__SWB02 sp001464425, 95.0, 79.88, 0.57; GCF_001679665.1, s__SWB02 sp001679665, 95.0, 79.64, 0.51; GCA_003242075.1, s__SWB02 sp003242075, 95.0, 79.62, 0.49; GCA_002083515.1, s__SWB02 sp002083515, 95.0, 79.53, 0.45; GCF_000974665.1, s__SWB02 sp000974665, 95.0, 78.45, 0.39; GCA_003526465.1, s__SWB02 sp003526465, 95.0, 78.02, 0.3; GCA_002343395.1, s__SWB02 sp002343395, 95.0, 77.59, …	90.16	11	0.966548	N/A
bin.57	d__Bacteria;p__Proteobacteria;c__Alphaproteobacteria;o__Caulobacterales;f__Hyphomonadaceae;g__SWB02;s__	N/A	N/A	N/A	N/A	N/A	N/A	N/A	N/A	N/A	d__Bacteria;p__Proteobacteria;c__Alphaproteobacteria;o__Caulobacterales;f__Hyphomonadaceae;g__SWB02;s__	Placement	taxonomic classification fully defined by topology	GCA_003242075.1, s__SWB02 sp003242075, 95.0, 78.63, 0.42; GCA_002083515.1, s__SWB02 sp002083515, 95.0, 78.2, 0.45; GCA_001464425.1, s__SWB02 sp001464425, 95.0, 78.02, 0.44	16.47	11	0.955569	N/A
bin.184	d__Bacteria;p__Proteobacteria;c__Alphaproteobacteria;o__UBA1301;f__UBA1301;g__;s__	N/A	N/A	N/A	N/A	N/A	GCA_002352285.1	d__Bacteria;p__Proteobacteria;c__Alphaproteobacteria;o__UBA1301;f__UBA1301;g__UBA2784;s__UBA2784 sp002352285	77.72	0.25	d__Bacteria;p__Proteobacteria;c__Alphaproteobacteria;o__UBA1301;f__UBA1301;g__;s__	Placement	taxonomic novelty determined using RED	N/A	62.68	11	0.842269	N/A
bin.205	d__Bacteria;p__Proteobacteria;c__Alphaproteobacteria;o__UBA1301;f__UBA1301;g__;s__	N/A	N/A	N/A	N/A	N/A	GCA_002352285.1	d__Bacteria;p__Proteobacteria;c__Alphaproteobacteria;o__UBA1301;f__UBA1301;g__UBA2784;s__UBA2784 sp002352285	77.06	0.21	d__Bacteria;p__Proteobacteria;c__Alphaproteobacteria;o__UBA1301;f__UBA1301;g__;s__	Placement	taxonomic novelty determined using RED	N/A	88.89	11	0.836083	N/A
bin.92	d__Bacteria;p__Proteobacteria;c__Alphaproteobacteria;o__UBA1301;f__UBA1301;g__;s__	N/A	N/A	N/A	N/A	N/A	GCA_002352285.1	d__Bacteria;p__Proteobacteria;c__Alphaproteobacteria;o__UBA1301;f__UBA1301;g__UBA2784;s__UBA2784 sp002352285	76.98	0.17	d__Bacteria;p__Proteobacteria;c__Alphaproteobacteria;o__UBA1301;f__UBA1301;g__;s__	Placement	taxonomic novelty determined using RED	N/A	36.73	11	0.829197	N/A
bin.45	d__Bacteria;p__Proteobacteria;c__Alphaproteobacteria;o__Sphingomonadales;f__Sphingomonadaceae;g__Sphingomonas;s__	N/A	N/A	N/A	N/A	N/A	N/A	N/A	N/A	N/A	d__Bacteria;p__Proteobacteria;c__Alphaproteobacteria;o__Sphingomonadales;f__Sphingomonadaceae;g__Sphingomonas;s__	Placement	taxonomic classification fully defined by topology	GCA_003096895.1, s__Sphingomonas sp003096895, 95.0, 79.78, 0.44; GCF_001421785.1, s__Sphingomonas sp001421785, 95.0, 79.53, 0.44; GCA_001899725.1, s__Sphingomonas sp001899725, 95.0, 79.48, 0.45; GCA_001897375.1, s__Sphingomonas sp001897375, 95.0, 79.41, 0.5; GCF_900199185.1, s__Sphingomonas guangdongensis, 95.0, 79.39, 0.44; GCF_002374835.1, s__Sphingomonas ginsenosidimutans, 95.0, 79.31, 0.43; G…	15.28	11	0.937099	N/A
bin.38	d__Bacteria;p__Proteobacteria;c__Alphaproteobacteria;o__Reyranellales;f__Reyranellaceae;g__Reyranella;s__	N/A	N/A	N/A	N/A	N/A	N/A	N/A	N/A	N/A	d__Bacteria;p__Proteobacteria;c__Alphaproteobacteria;o__Reyranellales;f__Reyranellaceae;g__Reyranella;s__	Placement	taxonomic classification fully defined by topology	GCF_001557035.1, s__Reyranella sp001557035, 95.0, 85.08, 0.69; GCA_002281855.1, s__Reyranella sp002281855, 95.0, 84.69, 0.75; GCA_001897995.1, s__Reyranella sp001897995, 95.0, 83.92, 0.69; GCF_000312425.1, s__Reyranella massiliensis, 95.0, 83.91, 0.75; GCF_900110395.1, s__Reyranella sp900110395, 95.0, 83.52, 0.78; GCA_001767945.1, s__Reyranella sp001767945, 95.0, 83.47, 0.64; GCA_003153415.1, s__…	78.25	11	0.953633	N/A
bin.150	d__Bacteria;p__Proteobacteria;c__Alphaproteobacteria;o__Paracaedibacterales;f__Paracaedibacteraceae;g__Paracaedibacter_A;s__	N/A	N/A	N/A	N/A	N/A	GCF_000757605.1	d__Bacteria;p__Proteobacteria;c__Alphaproteobacteria;o__Paracaedibacterales;f__Paracaedibacteraceae;g__Paracaedibacter_A;s__Paracaedibacter_A symbiosus	77.12	0.06	d__Bacteria;p__Proteobacteria;c__Alphaproteobacteria;o__Paracaedibacterales;f__Paracaedibacteraceae;g__;s__	Placement	taxonomic novelty determined using RED	N/A	30.73	11	0.899277	N/A
bin.91	d__Bacteria;p__Proteobacteria;c__Alphaproteobacteria;o__UBA998;f__UBA3002;g__;s__	N/A	N/A	N/A	N/A	N/A	N/A	N/A	N/A	N/A	d__Bacteria;p__Proteobacteria;c__Alphaproteobacteria;o__UBA998;f__UBA3002;g__;s__	Placement	taxonomic classification fully defined by topology	N/A	49.58	11	0.783972	N/A
bin.185	d__Bacteria;p__Proteobacteria;c__Alphaproteobacteria;o__UBA998;f__UBA3002;g__;s__	N/A	N/A	N/A	N/A	N/A	N/A	N/A	N/A	N/A	d__Bacteria;p__Proteobacteria;c__Alphaproteobacteria;o__UBA998;f__UBA3002;g__;s__	Placement	taxonomic classification fully defined by topology	N/A	48.35	11	0.768433	N/A
bin.96	d__Bacteria;p__Dependentiae;c__Babeliae;o__Babeliales;f__RVW-14;g__;s__	N/A	N/A	N/A	N/A	N/A	N/A	N/A	N/A	N/A	d__Bacteria;p__Dependentiae;c__Babeliae;o__Babeliales;f__RVW-14;g__;s__	Placement	taxonomic novelty determined using RED	N/A	79.66	11	0.823867	N/A
bin.4	d__Bacteria;p__Myxococcota;c__Polyangia;o__Polyangiales;f__Polyangiaceae;g__;s__	N/A	N/A	N/A	N/A	N/A	N/A	N/A	N/A	N/A	d__Bacteria;p__Myxococcota;c__Polyangia;o__Polyangiales;f__Polyangiaceae;g__;s__	Placement	taxonomic classification fully defined by topology	N/A	59.52	11	0.777306	N/A
bin.111	d__Bacteria;p__Myxococcota;c__Polyangia;o__Polyangiales;f__Ga0077539;g__Ga0077539;s__	N/A	N/A	N/A	N/A	N/A	GCA_001465015.1	d__Bacteria;p__Myxococcota;c__Polyangia;o__Polyangiales;f__Ga0077539;g__Ga0077539;s__Ga0077539 sp001465015	80.56	0.56	d__Bacteria;p__Myxococcota;c__Polyangia;o__Polyangiales;f__;g__;s__	Placement	taxonomic novelty determined using RED	N/A	97.84	11	0.937903	N/A
bin.58	d__Bacteria;p__Myxococcota;c__Polyangia;o__Polyangiales;f__Sandaracinaceae;g__Sandaracinus;s__	N/A	N/A	N/A	N/A	N/A	GCF_000737325.1	d__Bacteria;p__Myxococcota;c__Polyangia;o__Polyangiales;f__Sandaracinaceae;g__Sandaracinus;s__Sandaracinus amylolyticus	84.32	0.73	d__Bacteria;p__Myxococcota;c__Polyangia;o__Polyangiales;f__;g__;s__	Placement	taxonomic novelty determined using RED	N/A	68.79	11	0.937697	N/A
bin.220	d__Bacteria;p__Bdellovibrionota;c__Bacteriovoracia;o__;f__;g__;s__	N/A	N/A	N/A	N/A	N/A	N/A	N/A	N/A	N/A	d__Bacteria;p__Bdellovibrionota;c__Bacteriovoracia;o__;f__;g__;s__	Placement	taxonomic novelty determined using RED	N/A	72.22	11	0.477574	N/A
bin.165	d__Bacteria;p__Bdellovibrionota;c__Bdellovibrionia;o__Bdellovibrionales;f__Bdellovibrionaceae;g__;s__	N/A	N/A	N/A	N/A	N/A	N/A	N/A	N/A	N/A	d__Bacteria;p__Bdellovibrionota;c__Bdellovibrionia;o__Bdellovibrionales;f__Bdellovibrionaceae;g__;s__	Placement	taxonomic novelty determined using RED	N/A	97.88	11	0.859727	N/A
bin.189	d__Bacteria;p__Bdellovibrionota;c__Bdellovibrionia;o__Bdellovibrionales;f__Bdellovibrionaceae;g__;s__	N/A	N/A	N/A	N/A	N/A	N/A	N/A	N/A	N/A	d__Bacteria;p__Bdellovibrionota;c__Bdellovibrionia;o__Bdellovibrionales;f__Bdellovibrionaceae;g__;s__	Placement	taxonomic classification fully defined by topology	N/A	93.51	11	0.746157	N/A
bin.71	d__Bacteria;p__Bdellovibrionota;c__Bdellovibrionia;o__Bdellovibrionales;f__Bdellovibrionaceae;g__Ga0074137;s__	N/A	N/A	N/A	N/A	N/A	GCA_001464715.1	d__Bacteria;p__Bdellovibrionota;c__Bdellovibrionia;o__Bdellovibrionales;f__Bdellovibrionaceae;g__Ga0074137;s__Ga0074137 sp001464715	77.23	0.14	d__Bacteria;p__Bdellovibrionota;c__Bdellovibrionia;o__Bdellovibrionales;f__Bdellovibrionaceae;g__;s__	Placement	taxonomic novelty determined using RED	N/A	96.47	11	0.923578	N/A
bin.8	d__Bacteria;p__Bdellovibrionota;c__Bdellovibrionia;o__Bdellovibrionales;f__;g__;s__	N/A	N/A	N/A	N/A	N/A	N/A	N/A	N/A	N/A	d__Bacteria;p__Bdellovibrionota;c__Bdellovibrionia;o__Bdellovibrionales;f__;g__;s__	Placement	taxonomic novelty determined using RED	N/A	76.13	11	0.68888	N/A
bin.226	d__Bacteria;p__Desulfobacterota_A;c__Desulfovibrionia;o__Desulfovibrionales;f__Desulfovibrionaceae;g__Desulfovibrio_N;s__	N/A	N/A	N/A	N/A	N/A	GCF_000429325.1	d__Bacteria;p__Desulfobacterota_A;c__Desulfovibrionia;o__Desulfovibrionales;f__Desulfovibrionaceae;g__Desulfovibrio_N;s__Desulfovibrio_N putealis	82.42	0.63	d__Bacteria;p__Desulfobacterota_A;c__Desulfovibrionia;o__Desulfovibrionales;f__Desulfovibrionaceae;g__;s__	Placement	taxonomic novelty determined using RED	N/A	70.87	11	0.898509	N/A
bin.209	d__Bacteria;p__Acidobacteriota;c__Blastocatellia;o__Pyrinomonadales;f__Pyrinomonadaceae;g__OLB17;s__	N/A	N/A	N/A	N/A	N/A	N/A	N/A	N/A	N/A	d__Bacteria;p__Acidobacteriota;c__Blastocatellia;o__Pyrinomonadales;f__Pyrinomonadaceae;g__OLB17;s__	Placement	taxonomic classification fully defined by topology	N/A	49.37	11	0.94533	N/A
bin.201	d__Bacteria;p__Acidobacteriota;c__Blastocatellia;o__Pyrinomonadales;f__Pyrinomonadaceae;g__OLB17;s__	N/A	N/A	N/A	N/A	N/A	N/A	N/A	N/A	N/A	d__Bacteria;p__Acidobacteriota;c__Blastocatellia;o__Pyrinomonadales;f__Pyrinomonadaceae;g__OLB17;s__	Placement	taxonomic classification fully defined by topology	N/A	26.67	11	0.943063	N/A
bin.156	d__Bacteria;p__Acidobacteriota;c__Blastocatellia;o__Pyrinomonadales;f__Pyrinomonadaceae;g__OLB17;s__	N/A	N/A	N/A	N/A	N/A	N/A	N/A	N/A	N/A	d__Bacteria;p__Acidobacteriota;c__Blastocatellia;o__Pyrinomonadales;f__Pyrinomonadaceae;g__OLB17;s__	Placement	taxonomic classification fully defined by topology	N/A	23.27	11	0.942931	N/A
bin.28	d__Bacteria;p__Acidobacteriota;c__Blastocatellia;o__Pyrinomonadales;f__Pyrinomonadaceae;g__OLB17;s__	N/A	N/A	N/A	N/A	N/A	N/A	N/A	N/A	N/A	d__Bacteria;p__Acidobacteriota;c__Blastocatellia;o__Pyrinomonadales;f__Pyrinomonadaceae;g__OLB17;s__	Placement	taxonomic classification fully defined by topology	N/A	21.23	11	0.949711	N/A
bin.13	d__Bacteria;p__Acidobacteriota;c__Blastocatellia;o__Pyrinomonadales;f__Pyrinomonadaceae;g__OLB17;s__	N/A	N/A	N/A	N/A	N/A	GCA_001567505.1	d__Bacteria;p__Acidobacteriota;c__Blastocatellia;o__Pyrinomonadales;f__Pyrinomonadaceae;g__OLB17;s__OLB17 sp001567505	76.99	0.18	d__Bacteria;p__Acidobacteriota;c__Blastocatellia;o__Pyrinomonadales;f__Pyrinomonadaceae;g__OLB17;s__	Placement	taxonomic classification fully defined by topology	GCA_003223975.1, s__OLB17 sp003223975, 95.0, 76.96, 0.12; GCA_001464665.1, s__OLB17 sp001464665, 95.0, 76.9, 0.18; GCA_002333435.1, s__OLB17 sp002333435, 95.0, 76.82, 0.14; GCA_002360555.1, s__OLB17 sp002360555, 95.0, 76.75, 0.18; GCA_001464455.1, s__OLB17 sp001464455, 95.0, 76.56, 0.15; GCA_002483395.1, s__OLB17 sp002483395, 95.0, 76.47, 0.12; GCA_003223025.1, s__OLB17 sp003223025, 95.0, 76.45, …	74.03	11	0.94352	N/A
bin.232	d__Bacteria;p__Acidobacteriota;c__Blastocatellia;o__Pyrinomonadales;f__;g__;s__	N/A	N/A	N/A	N/A	N/A	N/A	N/A	N/A	N/A	d__Bacteria;p__Acidobacteriota;c__Blastocatellia;o__;f__;g__;s__	Placement	taxonomic novelty determined using RED	N/A	66.31	11	0.609311	N/A
bin.123	d__Archaea;p__Crenarchaeota;c__Korarchaeia;o__;f__;g__;s__	N/A	N/A	N/A	N/A	N/A	N/A	N/A	N/A	N/A	d__Archaea;p__Crenarchaeota;c__;o__;f__;g__;s__	Placement	taxonomic novelty determined using RED	N/A	27.85	4	0.292476	Genome has more than 17.2% of markers with multiple hits

## Sheet: PAO4
Supplementary Data 10: Taxonomic annotations of short read bins using GTDB-Tk (PAO4 dataset)
user_genome	classification	fastani_reference	fastani_reference_radius	fastani_taxonomy	fastani_ani	fastani_af	closest_placement_reference	closest_placement_taxonomy	closest_placement_ani	closest_placement_af	pplacer_taxonomy	classification_method	note	other_related_references(genome_id,species_name,radius,ANI,AF)	aa_percent	translation_table	red_value	warnings
bin.46	d__Bacteria;p__Bacteroidota;c__Bacteroidia;o__Flavobacteriales;f__Weeksellaceae;g__Chryseobacterium;s__Chryseobacterium taihuense	GCF_900103755.1	95	d__Bacteria;p__Bacteroidota;c__Bacteroidia;o__Flavobacteriales;f__Weeksellaceae;g__Chryseobacterium;s__Chryseobacterium taihuense	97.32	0.91	GCF_900103755.1	d__Bacteria;p__Bacteroidota;c__Bacteroidia;o__Flavobacteriales;f__Weeksellaceae;g__Chryseobacterium;s__Chryseobacterium taihuense	97.32	0.91	d__Bacteria;p__Bacteroidota;c__Bacteroidia;o__Flavobacteriales;f__Weeksellaceae;g__Chryseobacterium;s__	ANI/Placement	topological placement and ANI have congruent species assignments	GCF_001420285.1, s__Chryseobacterium aquaticum, 96.64, 81.29, 0.54; GCF_001507325.1, s__Chryseobacterium greenlandense, 96.64, 81.19, 0.55; GCF_000799515.1, s__Chryseobacterium sp000799515, 95.0, 80.99, 0.51; GCF_002177115.1, s__Chryseobacterium mucoviscidosis, 95.15, 80.98, 0.49; GCF_900156825.1, s__Chryseobacterium gambrini, 95.15, 80.83, 0.48; GCF_900116415.1, s__Chryseobacterium formosense, 9…	98.33	11	N/A	N/A
bin.17	d__Bacteria;p__Proteobacteria;c__Alphaproteobacteria;o__Rhizobiales;f__Rhizobiaceae;g__Ochrobactrum;s__Ochrobactrum anthropi	GCF_000017405.1	95.67	d__Bacteria;p__Proteobacteria;c__Alphaproteobacteria;o__Rhizobiales;f__Rhizobiaceae;g__Ochrobactrum;s__Ochrobactrum anthropi	97.19	0.89	GCF_001876955.1	d__Bacteria;p__Proteobacteria;c__Alphaproteobacteria;o__Rhizobiales;f__Rhizobiaceae;g__Ochrobactrum;s__Ochrobactrum cytisi	95.87	0.92	d__Bacteria;p__Proteobacteria;c__Alphaproteobacteria;o__Rhizobiales;f__Rhizobiaceae;g__Ochrobactrum;s__	ANI	topological placement and ANI have incongruent species assignments	GCF_001575075.1, s__Ochrobactrum anthropi_A, 95.0, 91.36, 0.83; GCF_003176975.1, s__Ochrobactrum sp003176975, 95.0, 90.06, 0.88; GCF_002943495.1, s__Ochrobactrum oryzae, 95.0, 88.87, 0.82; GCF_002975205.1, s__Ochrobactrum sp002975205, 95.0, 87.51, 0.88; GCF_000182645.1, s__Ochrobactrum intermedium, 95.0, 87.47, 0.82; GCA_900473915.1, s__Ochrobactrum sp900473915, 95.0, 87.16, 0.8; GCA_900470195.1,…	26.01	11	N/A	N/A
bin.33	d__Bacteria;p__Proteobacteria;c__Gammaproteobacteria;o__Pseudomonadales;f__Moraxellaceae;g__Acinetobacter;s__Acinetobacter gerneri	GCF_000368565.1	95	d__Bacteria;p__Proteobacteria;c__Gammaproteobacteria;o__Pseudomonadales;f__Moraxellaceae;g__Acinetobacter;s__Acinetobacter gerneri	97.69	0.95	GCF_000368565.1	d__Bacteria;p__Proteobacteria;c__Gammaproteobacteria;o__Pseudomonadales;f__Moraxellaceae;g__Acinetobacter;s__Acinetobacter gerneri	97.69	0.95	d__Bacteria;p__Proteobacteria;c__Gammaproteobacteria;o__Pseudomonadales;f__Moraxellaceae;g__Acinetobacter;s__	ANI/Placement	topological placement and ANI have congruent species assignments	GCA_900323515.1, s__Acinetobacter sp900323515, 95.0, 80.82, 0.49; GCF_001696605.2, s__Acinetobacter sp001696605, 95.0, 80.1, 0.42; GCF_003268395.1, s__Acinetobacter sp003268395, 95.0, 80.01, 0.43; GCF_000214135.1, s__Acinetobacter sp000214135, 95.0, 79.98, 0.4; GCF_000368145.1, s__Acinetobacter guillouiae, 95.0, 79.94, 0.4; GCF_001704615.2, s__Acinetobacter defluvii, 95.0, 79.78, 0.43; GCF_000313…	44.58	11	N/A	N/A
bin.49	d__Bacteria;p__Bacteroidota;c__Bacteroidia;o__Flavobacteriales;f__Weeksellaceae;g__Cloacibacterium;s__Cloacibacterium normanense	GCF_900104195.1	95	d__Bacteria;p__Bacteroidota;c__Bacteroidia;o__Flavobacteriales;f__Weeksellaceae;g__Cloacibacterium;s__Cloacibacterium normanense	95.15	0.87	GCA_002422665.1	d__Bacteria;p__Bacteroidota;c__Bacteroidia;o__Flavobacteriales;f__Weeksellaceae;g__Cloacibacterium;s__Cloacibacterium sp002422665	95.04	0.82	d__Bacteria;p__Bacteroidota;c__Bacteroidia;o__Flavobacteriales;f__Weeksellaceae;g__Cloacibacterium;s__	ANI	topological placement and ANI have incongruent species assignments	GCA_002337005.1, s__Cloacibacterium sp002337005, 95.0, 81.82, 0.59	97.54	11	N/A	N/A
bin.8	d__Bacteria;p__Proteobacteria;c__Alphaproteobacteria;o__Caulobacterales;f__Caulobacteraceae;g__Brevundimonas;s__Brevundimonas diminuta	GCF_000204035.1	95	d__Bacteria;p__Proteobacteria;c__Alphaproteobacteria;o__Caulobacterales;f__Caulobacteraceae;g__Brevundimonas;s__Brevundimonas diminuta	97.1	0.88	GCF_000204035.1	d__Bacteria;p__Proteobacteria;c__Alphaproteobacteria;o__Caulobacterales;f__Caulobacteraceae;g__Brevundimonas;s__Brevundimonas diminuta	97.1	0.88	d__Bacteria;p__Proteobacteria;c__Alphaproteobacteria;o__Caulobacterales;f__Caulobacteraceae;g__Brevundimonas;s__	ANI/Placement	topological placement and ANI have congruent species assignments	GCA_002430835.1, s__Brevundimonas sp002430835, 95.0, 94.16, 0.79; GCF_900163625.1, s__Brevundimonas diminuta_A, 95.0, 93.08, 0.86; GCA_002386585.1, s__Brevundimonas sp002386585, 95.0, 91.46, 0.71; GCF_000318405.1, s__Brevundimonas diminuta_B, 95.0, 90.24, 0.77; GCF_000421705.1, s__Brevundimonas naejangsanensis, 95.0, 90.11, 0.79; GCF_000635915.2, s__Brevundimonas naejangsanensis_A, 95.0, 90.08, 0…	85.52	11	N/A	N/A
bin.34	d__Bacteria;p__Proteobacteria;c__Alphaproteobacteria;o__Rhizobiales;f__Rhizobiaceae;g__Agrobacterium;s__Agrobacterium fabrum_A	GCA_003241215.1	95	d__Bacteria;p__Proteobacteria;c__Alphaproteobacteria;o__Rhizobiales;f__Rhizobiaceae;g__Agrobacterium;s__Agrobacterium fabrum_A	97.32	0.86	GCA_003241215.1	d__Bacteria;p__Proteobacteria;c__Alphaproteobacteria;o__Rhizobiales;f__Rhizobiaceae;g__Agrobacterium;s__Agrobacterium fabrum_A	97.32	0.86	d__Bacteria;p__Proteobacteria;c__Alphaproteobacteria;o__Rhizobiales;f__Rhizobiaceae;g__Agrobacterium;s__	ANI/Placement	topological placement and ANI have congruent species assignments	GCF_002943835.1, s__Agrobacterium tumefaciens_G, 95.0, 92.52, 0.86; GCF_001541315.1, s__Agrobacterium tumefaciens, 95.0, 91.2, 0.86; GCF_002008225.1, s__Agrobacterium salinitolerans, 95.0, 90.72, 0.81; GCF_900012615.1, s__Agrobacterium sp900012615, 95.0, 90.41, 0.85; GCF_002005205.2, s__Agrobacterium rhizogenes, 95.0, 90.33, 0.78; GCF_900012625.1, s__Agrobacterium sp900012625, 95.0, 89.56, 0.83; …	77.88	11	N/A	N/A
bin.11	d__Bacteria;p__Proteobacteria;c__Gammaproteobacteria;o__Xanthomonadales;f__Xanthomonadaceae;g__Stenotrophomonas;s__Stenotrophomonas maltophilia_AK	GCF_002799215.1	95	d__Bacteria;p__Proteobacteria;c__Gammaproteobacteria;o__Xanthomonadales;f__Xanthomonadaceae;g__Stenotrophomonas;s__Stenotrophomonas maltophilia_AK	95.65	0.81	GCF_002799215.1	d__Bacteria;p__Proteobacteria;c__Gammaproteobacteria;o__Xanthomonadales;f__Xanthomonadaceae;g__Stenotrophomonas;s__Stenotrophomonas maltophilia_AK	95.65	0.81	d__Bacteria;p__Proteobacteria;c__Gammaproteobacteria;o__Xanthomonadales;f__Xanthomonadaceae;g__Stenotrophomonas;s__	ANI/Placement	topological placement and ANI have congruent species assignments	GCF_000284595.1, s__Stenotrophomonas maltophilia_F, 95.0, 92.55, 0.81; GCF_002799245.1, s__Stenotrophomonas maltophilia_S, 95.0, 92.46, 0.77; GCF_002192255.1, s__Stenotrophomonas sp002192255, 95.0, 92.34, 0.79; GCF_900101175.1, s__Stenotrophomonas pavanii, 95.0, 92.26, 0.8; GCF_000382065.1, s__Stenotrophomonas maltophilia_B, 95.0, 92.22, 0.78; GCF_002799155.1, s__Stenotrophomonas maltophilia_R, 9…	49.56	11	N/A	N/A
bin.39	d__Bacteria;p__Actinobacteriota;c__Actinobacteria;o__Mycobacteriales;f__Mycobacteriaceae;g__Gordonia;s__Gordonia bronchialis	GCF_000024785.1	95	d__Bacteria;p__Actinobacteriota;c__Actinobacteria;o__Mycobacteriales;f__Mycobacteriaceae;g__Gordonia;s__Gordonia bronchialis	97.69	0.79	GCF_000024785.1	d__Bacteria;p__Actinobacteriota;c__Actinobacteria;o__Mycobacteriales;f__Mycobacteriaceae;g__Gordonia;s__Gordonia bronchialis	97.69	0.79	d__Bacteria;p__Actinobacteriota;c__Actinobacteria;o__Mycobacteriales;f__Mycobacteriaceae;g__Gordonia;s__	ANI/Placement	topological placement and ANI have congruent species assignments	GCF_900105725.1, s__Gordonia westfalica, 95.0, 80.39, 0.56; GCF_002149015.1, s__Gordonia lacunae, 95.0, 80.37, 0.54; GCF_000327325.1, s__Gordonia rubripertincta, 95.0, 80.34, 0.5; GCF_000143885.2, s__Gordonia sp000143885, 95.0, 80.32, 0.52; GCF_002009645.1, s__Gordonia sp002009645, 95.0, 80.17, 0.51; GCA_002700145.1, s__Gordonia sp002700145, 95.0, 80.13, 0.47; GCF_000332995.1, s__Gordonia amicali…	53.25	11	N/A	N/A
bin.25	d__Bacteria;p__Proteobacteria;c__Gammaproteobacteria;o__Xanthomonadales;f__Xanthomonadaceae;g__Stenotrophomonas;s__Stenotrophomonas acidaminiphila_A	GCF_002951995.1	95	d__Bacteria;p__Proteobacteria;c__Gammaproteobacteria;o__Xanthomonadales;f__Xanthomonadaceae;g__Stenotrophomonas;s__Stenotrophomonas acidaminiphila_A	98.63	0.94	GCF_002951995.1	d__Bacteria;p__Proteobacteria;c__Gammaproteobacteria;o__Xanthomonadales;f__Xanthomonadaceae;g__Stenotrophomonas;s__Stenotrophomonas acidaminiphila_A	98.63	0.94	d__Bacteria;p__Proteobacteria;c__Gammaproteobacteria;o__Xanthomonadales;f__Xanthomonadaceae;g__Stenotrophomonas;s__	ANI/Placement	topological placement and ANI have congruent species assignments	GCF_001431595.1, s__Stenotrophomonas acidaminiphila, 95.0, 93.52, 0.83; GCF_001431425.1, s__Stenotrophomonas nitritireducens, 95.0, 90.99, 0.77; GCA_003504055.1, s__Stenotrophomonas sp003504055, 95.0, 90.93, 0.87; GCF_001431505.1, s__Stenotrophomonas daejeonensis, 95.0, 88.47, 0.81; GCA_900078405.1, s__Stenotrophomonas sp900078405, 95.0, 87.82, 0.82; GCA_002345545.1, s__Stenotrophomonas sp0023455…	92.24	11	N/A	N/A
bin.31	d__Bacteria;p__Proteobacteria;c__Gammaproteobacteria;o__Burkholderiales;f__Rhodocyclaceae;g__Thauera;s__Thauera sp000310145	GCF_000310145.2	95	d__Bacteria;p__Proteobacteria;c__Gammaproteobacteria;o__Burkholderiales;f__Rhodocyclaceae;g__Thauera;s__Thauera sp000310145	98.92	0.82	GCF_000310145.2	d__Bacteria;p__Proteobacteria;c__Gammaproteobacteria;o__Burkholderiales;f__Rhodocyclaceae;g__Thauera;s__Thauera sp000310145	98.92	0.82	d__Bacteria;p__Proteobacteria;c__Gammaproteobacteria;o__Burkholderiales;f__Rhodocyclaceae;g__Thauera;s__	ANI/Placement	topological placement and ANI have congruent species assignments	GCF_000310225.1, s__Thauera phenylacetica, 95.0, 84.74, 0.55; GCF_000310185.1, s__Thauera aminoaromatica, 95.0, 84.21, 0.58; GCA_003446655.1, s__Thauera sp003446655, 95.0, 84.16, 0.69; GCA_002422685.1, s__Thauera sp002422685, 95.0, 84.01, 0.67; GCF_001051995.2, s__Thauera humireducens, 95.0, 83.85, 0.58; GCF_002245655.1, s__Thauera propionica, 95.0, 83.55, 0.6; GCF_001922305.1, s__Thauera chlorob…	95.67	11	N/A	N/A
bin.10	d__Bacteria;p__Firmicutes;c__Bacilli;o__Bacillales;f__Bacillaceae_A;g__Bacillus_W;s__	N/A	N/A	N/A	N/A	N/A	N/A	N/A	N/A	N/A	d__Bacteria;p__Firmicutes;c__Bacilli;o__Bacillales;f__Bacillaceae_A;g__Bacillus_W;s__	Placement	taxonomic classification fully defined by topology	N/A	19.15	11	0.922006	N/A
bin.36	d__Bacteria;p__Actinobacteriota;c__Actinobacteria;o__Actinomycetales;f__Microbacteriaceae;g__Agromyces;s__	N/A	N/A	N/A	N/A	N/A	N/A	N/A	N/A	N/A	d__Bacteria;p__Actinobacteriota;c__Actinobacteria;o__Actinomycetales;f__Microbacteriaceae;g__Agromyces;s__	Placement	taxonomic classification fully defined by topology	GCF_000421545.1, s__Agromyces italicus, 95.0, 81.99, 0.73; GCF_900142065.1, s__Agromyces cerinus, 95.0, 81.41, 0.74; GCF_001427265.1, s__Agromyces sp001427265, 95.0, 81.36, 0.71; GCF_900113185.1, s__Agromyces sp900113185, 95.0, 81.34, 0.75; GCF_001429165.1, s__Agromyces sp001429165, 95.0, 80.91, 0.77; GCF_001660485.1, s__Agromyces aureus, 95.0, 80.81, 0.77; GCF_000421565.1, s__Agromyces subbeticu…	23.39	11	0.976397	N/A
bin.26	d__Bacteria;p__Actinobacteriota;c__Actinobacteria;o__Actinomycetales;f__Microbacteriaceae;g__Microbacterium;s__	N/A	N/A	N/A	N/A	N/A	N/A	N/A	N/A	N/A	d__Bacteria;p__Actinobacteriota;c__Actinobacteria;o__Actinomycetales;f__Microbacteriaceae;g__Microbacterium;s__	Placement	taxonomic classification fully defined by topology	GCF_900105335.1, s__Microbacterium paraoxydans, 95.0, 86.06, 0.79; GCF_001595495.1, s__Microbacterium sp001595495, 95.0, 86.0, 0.77; GCA_002456035.1, s__Microbacterium sp002456035, 95.0, 85.99, 0.75; GCF_002848265.1, s__Microbacterium sp002848265, 95.0, 85.69, 0.78; GCF_000299315.2, s__Microbacterium barkeri, 95.0, 85.14, 0.75; GCF_002979435.1, s__Microbacterium sp002979435, 95.0, 84.52, 0.79; GC…	93.35	11	0.990019	N/A
bin.40	d__Bacteria;p__Actinobacteriota;c__Actinobacteria;o__Nanopelagicales;f__S36-B12;g__UBA10649;s__	N/A	N/A	N/A	N/A	N/A	GCA_003456155.1	d__Bacteria;p__Actinobacteriota;c__Actinobacteria;o__Nanopelagicales;f__S36-B12;g__UBA10649;s__UBA10649 sp003456155	78.67	0.31	d__Bacteria;p__Actinobacteriota;c__Actinobacteria;o__Nanopelagicales;f__S36-B12;g__;s__	Placement	taxonomic novelty determined using RED	N/A	86.01	11	0.88213	N/A
bin.4	d__Bacteria;p__Actinobacteriota;c__Actinobacteria;o__Nanopelagicales;f__;g__;s__	N/A	N/A	N/A	N/A	N/A	N/A	N/A	N/A	N/A	d__Bacteria;p__Actinobacteriota;c__Actinobacteria;o__Nanopelagicales;f__;g__;s__	Placement	taxonomic classification fully defined by topology	N/A	74.74	11	0.658506	N/A
bin.22	d__Bacteria;p__Actinobacteriota;c__Thermoleophilia;o__Solirubrobacterales;f__70-9;g__67-14;s__	N/A	N/A	N/A	N/A	N/A	GCA_001897355.1	d__Bacteria;p__Actinobacteriota;c__Thermoleophilia;o__Solirubrobacterales;f__70-9;g__67-14;s__67-14 sp001897355	81.87	0.62	d__Bacteria;p__Actinobacteriota;c__Thermoleophilia;o__Solirubrobacterales;f__70-9;g__;s__	Placement	taxonomic novelty determined using RED	N/A	68.45	11	0.967499	N/A
bin.32	d__Bacteria;p__Actinobacteriota;c__Thermoleophilia;o__Solirubrobacterales;f__70-9;g__67-14;s__	N/A	N/A	N/A	N/A	N/A	GCA_001897355.1	d__Bacteria;p__Actinobacteriota;c__Thermoleophilia;o__Solirubrobacterales;f__70-9;g__67-14;s__67-14 sp001897355	82.17	0.68	d__Bacteria;p__Actinobacteriota;c__Thermoleophilia;o__Solirubrobacterales;f__70-9;g__;s__	Placement	taxonomic novelty determined using RED	N/A	78.85	11	0.964975	N/A
bin.35	d__Bacteria;p__Patescibacteria;c__Saccharimonadia;o__Saccharimonadales;f__;g__;s__	N/A	N/A	N/A	N/A	N/A	N/A	N/A	N/A	N/A	d__Bacteria;p__Patescibacteria;c__Saccharimonadia;o__Saccharimonadales;f__;g__;s__	Placement	taxonomic classification fully defined by topology	N/A	75.85	11	0.700596	N/A
bin.16	d__Bacteria;p__Chloroflexota;c__Chloroflexia;o__Chloroflexales;f__Roseiflexaceae;g__Kouleothrix;s__	N/A	N/A	N/A	N/A	N/A	GCA_001399705.1	d__Bacteria;p__Chloroflexota;c__Chloroflexia;o__Chloroflexales;f__Roseiflexaceae;g__Kouleothrix;s__Kouleothrix aurantiaca	77.74	0.18	d__Bacteria;p__Chloroflexota;c__Chloroflexia;o__Chloroflexales;f__Roseiflexaceae;g__;s__	Placement	taxonomic novelty determined using RED	N/A	39.25	11	0.93262	N/A
bin.14	d__Bacteria;p__Chloroflexota;c__Chloroflexia;o__Thermomicrobiales;f__UBA6265;g__;s__	N/A	N/A	N/A	N/A	N/A	N/A	N/A	N/A	N/A	d__Bacteria;p__Chloroflexota;c__Chloroflexia;o__Thermomicrobiales;f__;g__;s__	Placement	taxonomic novelty determined using RED	N/A	36.15	11	0.728716	N/A
bin.44	d__Bacteria;p__Verrucomicrobiota;c__Verrucomicrobiae;o__Chthoniobacterales;f__Terrimicrobiaceae;g__Terrimicrobium;s__	N/A	N/A	N/A	N/A	N/A	GCF_001613545.1	d__Bacteria;p__Verrucomicrobiota;c__Verrucomicrobiae;o__Chthoniobacterales;f__Terrimicrobiaceae;g__Terrimicrobium;s__Terrimicrobium sacchariphilum	90.15	0.91	d__Bacteria;p__Verrucomicrobiota;c__Verrucomicrobiae;o__Chthoniobacterales;f__Terrimicrobiaceae;g__Terrimicrobium;s__	Placement	taxonomic classification fully defined by topology	GCF_003054655.1, s__Terrimicrobium sp003054655, 95.0, 87.13, 0.76; GCA_001897195.1, s__Terrimicrobium sp001897195, 95.0, 86.37, 0.72	33.12	11	0.996471	N/A
bin.43	d__Bacteria;p__Verrucomicrobiota;c__Verrucomicrobiae;o__Chthoniobacterales;f__Terrimicrobiaceae;g__;s__	N/A	N/A	N/A	N/A	N/A	N/A	N/A	N/A	N/A	d__Bacteria;p__Verrucomicrobiota;c__Verrucomicrobiae;o__Chthoniobacterales;f__Terrimicrobiaceae;g__;s__	Placement	taxonomic novelty determined using RED	N/A	13.59	11	0.878015	N/A
bin.47	d__Bacteria;p__Bacteroidota;c__Bacteroidia;o__Bacteroidales;f__UBA932;g__;s__	N/A	N/A	N/A	N/A	N/A	N/A	N/A	N/A	N/A	d__Bacteria;p__Bacteroidota;c__Bacteroidia;o__Bacteroidales;f__UBA932;g__;s__	Placement	taxonomic novelty determined using RED	N/A	84.38	11	0.857416	N/A
bin.51	d__Bacteria;p__Bacteroidota;c__Bacteroidia;o__Chitinophagales;f__Chitinophagaceae;g__JJ008;s__	N/A	N/A	N/A	N/A	N/A	N/A	N/A	N/A	N/A	d__Bacteria;p__Bacteroidota;c__Bacteroidia;o__Chitinophagales;f__Chitinophagaceae;g__JJ008;s__	Placement	taxonomic classification fully defined by topology	N/A	12.64	11	0.956607	N/A
bin.37	d__Bacteria;p__Bacteroidota;c__Bacteroidia;o__Chitinophagales;f__Chitinophagaceae;g__;s__	N/A	N/A	N/A	N/A	N/A	N/A	N/A	N/A	N/A	d__Bacteria;p__Bacteroidota;c__Bacteroidia;o__Chitinophagales;f__Chitinophagaceae;g__;s__	Placement	taxonomic classification fully defined by topology	N/A	26.39	11	0.859647	N/A
bin.12	d__Bacteria;p__Bacteroidota;c__Ignavibacteria;o__SJA-28;f__OLB5;g__;s__	N/A	N/A	N/A	N/A	N/A	N/A	N/A	N/A	N/A	d__Bacteria;p__Bacteroidota;c__Ignavibacteria;o__SJA-28;f__;g__;s__	Placement	taxonomic novelty determined using RED	N/A	24.5	11	0.869062	N/A
bin.38	d__Bacteria;p__Proteobacteria;c__Gammaproteobacteria;o__Enterobacterales;f__Alteromonadaceae;g__Pararheinheimera;s__	N/A	N/A	N/A	N/A	N/A	GCF_000711985.1	d__Bacteria;p__Proteobacteria;c__Gammaproteobacteria;o__Enterobacterales;f__Alteromonadaceae;g__Pararheinheimera;s__Pararheinheimera texasensis	86.68	0.81	d__Bacteria;p__Proteobacteria;c__Gammaproteobacteria;o__Enterobacterales;f__Alteromonadaceae;g__Pararheinheimera;s__	Placement	taxonomic classification fully defined by topology	GCA_003543135.1, s__Pararheinheimera sp003543135, 95.0, 79.7, 0.39; GCF_001669775.1, s__Pararheinheimera sp001669775, 95.0, 78.65, 0.35; GCA_003482455.1, s__Pararheinheimera sp003482455, 95.0, 78.1, 0.25; GCF_000986865.1, s__Pararheinheimera mesophila, 95.0, 78.01, 0.24; GCF_000217935.1, s__Pararheinheimera sp000217935, 95.0, 77.8, 0.19; GCF_001275035.1, s__Pararheinheimera sp001275035, 95.0, 77.…	76.59	11	0.996351	N/A
bin.19	d__Bacteria;p__Proteobacteria;c__Gammaproteobacteria;o__Xanthomonadales;f__Xanthomonadaceae;g__Pseudoxanthomonas_A;s__	N/A	N/A	N/A	N/A	N/A	N/A	N/A	N/A	N/A	d__Bacteria;p__Proteobacteria;c__Gammaproteobacteria;o__Xanthomonadales;f__Xanthomonadaceae;g__Pseudoxanthomonas_A;s__	Placement	taxonomic classification fully defined by topology	GCF_001427585.1, s__Pseudoxanthomonas_A sp001427585, 95.0, 88.19, 0.83; GCF_900104255.1, s__Pseudoxanthomonas_A sp900104255, 95.0, 88.02, 0.82; GCF_900116385.1, s__Pseudoxanthomonas_A sp900116385, 95.0, 87.7, 0.82; GCF_001427635.1, s__Pseudoxanthomonas_A sp001427635, 95.0, 87.66, 0.81; GCA_002863005.1, s__Pseudoxanthomonas_A sp002863005, 95.0, 87.51, 0.79; GCA_003241705.1, s__Pseudoxanthomonas_A …	91.87	11	0.975861	N/A
bin.9	d__Bacteria;p__Proteobacteria;c__Gammaproteobacteria;o__Xanthomonadales;f__Xanthomonadaceae;g__Thermomonas;s__	N/A	N/A	N/A	N/A	N/A	GCF_900129205.1	d__Bacteria;p__Proteobacteria;c__Gammaproteobacteria;o__Xanthomonadales;f__Xanthomonadaceae;g__Thermomonas;s__Thermomonas hydrothermalis	83.4	0.74	d__Bacteria;p__Proteobacteria;c__Gammaproteobacteria;o__Xanthomonadales;f__Xanthomonadaceae;g__Thermomonas;s__	Placement	taxonomic classification fully defined by topology	GCF_000423885.1, s__Thermomonas fusca, 95.0, 86.13, 0.83	95.79	11	0.964963	N/A
bin.5	d__Bacteria;p__Proteobacteria;c__Gammaproteobacteria;o__Thiotrichales;f__Thiotrichaceae;g__Thiothrix;s__	N/A	N/A	N/A	N/A	N/A	GCA_000260135.1	d__Bacteria;p__Proteobacteria;c__Gammaproteobacteria;o__Thiotrichales;f__Thiotrichaceae;g__Thiothrix;s__Thiothrix nivea	81.26	0.56	d__Bacteria;p__Proteobacteria;c__Gammaproteobacteria;o__Thiotrichales;f__Thiotrichaceae;g__Thiothrix;s__	Placement	taxonomic classification fully defined by topology	GCA_002425225.1, s__Thiothrix sp002425225, 95.0, 79.31, 0.44; GCF_000621325.1, s__Thiothrix lacustris, 95.0, 78.5, 0.36; GCF_900107695.1, s__Thiothrix caldifontis, 95.0, 78.05, 0.3	96.47	11	0.945609	N/A
bin.50	d__Bacteria;p__Proteobacteria;c__Gammaproteobacteria;o__Burkholderiales;f__Burkholderiaceae;g__;s__	N/A	N/A	N/A	N/A	N/A	N/A	N/A	N/A	N/A	d__Bacteria;p__Proteobacteria;c__Gammaproteobacteria;o__Burkholderiales;f__Burkholderiaceae;g__;s__	Placement	taxonomic classification fully defined by topology	N/A	83.41	11	0.946011	N/A
bin.41	d__Bacteria;p__Proteobacteria;c__Gammaproteobacteria;o__Burkholderiales;f__Burkholderiaceae;g__Rubrivivax;s__	N/A	N/A	N/A	N/A	N/A	N/A	N/A	N/A	N/A	d__Bacteria;p__Proteobacteria;c__Gammaproteobacteria;o__Burkholderiales;f__Burkholderiaceae;g__;s__	Placement	taxonomic novelty determined using RED	N/A	49.66	11	0.943894	N/A
bin.58	d__Bacteria;p__Proteobacteria;c__Gammaproteobacteria;o__Burkholderiales;f__Rhodocyclaceae;g__Accumulibacter;s__	N/A	N/A	N/A	N/A	N/A	GCA_000585015.1	d__Bacteria;p__Proteobacteria;c__Gammaproteobacteria;o__Burkholderiales;f__Rhodocyclaceae;g__Accumulibacter;s__Accumulibacter sp000585015	87.4	0.74	d__Bacteria;p__Proteobacteria;c__Gammaproteobacteria;o__Burkholderiales;f__Rhodocyclaceae;g__Accumulibacter;s__	Placement	taxonomic classification fully defined by topology	GCA_002345025.1, s__Accumulibacter phosphatis_B, 95.0, 88.04, 0.74; GCF_000024165.1, s__Accumulibacter phosphatis_C, 95.0, 80.31, 0.52; GCA_000585075.1, s__Accumulibacter sp000585075, 95.0, 79.38, 0.45; GCA_900089955.1, s__Accumulibacter aalborgensis, 95.0, 79.31, 0.44; GCA_002425405.1, s__Accumulibacter phosphatis_E, 95.0, 79.26, 0.41; GCA_000584975.2, s__Accumulibacter sp000584975, 95.0, 79.25,…	71.15	11	0.983133	N/A
bin.20	d__Bacteria;p__Proteobacteria;c__Gammaproteobacteria;o__Burkholderiales;f__Rhodocyclaceae;g__Accumulibacter;s__	N/A	N/A	N/A	N/A	N/A	GCA_000585015.1	d__Bacteria;p__Proteobacteria;c__Gammaproteobacteria;o__Burkholderiales;f__Rhodocyclaceae;g__Accumulibacter;s__Accumulibacter sp000585015	86.38	0.8	d__Bacteria;p__Proteobacteria;c__Gammaproteobacteria;o__Burkholderiales;f__Rhodocyclaceae;g__Accumulibacter;s__	Placement	taxonomic classification fully defined by topology	GCA_002345025.1, s__Accumulibacter phosphatis_B, 95.0, 86.48, 0.79; GCA_000585075.1, s__Accumulibacter sp000585075, 95.0, 79.58, 0.41; GCF_000024165.1, s__Accumulibacter phosphatis_C, 95.0, 79.53, 0.55; GCA_000987445.1, s__Accumulibacter phosphatis_A, 95.0, 79.13, 0.27; GCA_000585055.1, s__Accumulibacter sp000585055, 95.0, 79.03, 0.39; GCA_900089955.1, s__Accumulibacter aalborgensis, 95.0, 78.95,…	14.09	11	0.980513	N/A
bin.21	d__Bacteria;p__Proteobacteria;c__Gammaproteobacteria;o__Burkholderiales;f__Rhodocyclaceae;g__;s__	N/A	N/A	N/A	N/A	N/A	N/A	N/A	N/A	N/A	d__Bacteria;p__Proteobacteria;c__Gammaproteobacteria;o__Burkholderiales;f__Rhodocyclaceae;g__;s__	Placement	taxonomic novelty determined using RED	N/A	83.25	11	0.929661	Genome has more than 21.7% of markers with multiple hits
bin.18	d__Bacteria;p__Proteobacteria;c__Gammaproteobacteria;o__Burkholderiales;f__Rhodocyclaceae;g__Dechloromonas;s__	N/A	N/A	N/A	N/A	N/A	GCA_002396525.1	d__Bacteria;p__Proteobacteria;c__Gammaproteobacteria;o__Burkholderiales;f__Rhodocyclaceae;g__Dechloromonas;s__Dechloromonas sp002396525	85.34	0.66	d__Bacteria;p__Proteobacteria;c__Gammaproteobacteria;o__Burkholderiales;f__Rhodocyclaceae;g__Dechloromonas;s__	Placement	taxonomic classification fully defined by topology	GCA_002440665.1, s__Dechloromonas sp002440665, 95.0, 83.01, 0.62; GCA_002425245.1, s__Dechloromonas sp002425245, 95.0, 81.23, 0.45; GCF_000429605.1, s__Dechloromonas hydrophilus, 95.0, 81.19, 0.47; GCA_002842345.1, s__Dechloromonas sp002842345, 95.0, 81.18, 0.42; GCF_001551835.1, s__Dechloromonas denitrificans, 95.0, 81.1, 0.46; GCA_002840765.1, s__Dechloromonas sp002840765, 95.0, 81.08, 0.46; GC…	99.01	11	0.974143	N/A
bin.27	d__Bacteria;p__Proteobacteria;c__Gammaproteobacteria;o__Burkholderiales;f__Rhodocyclaceae;g__Dechloromonas;s__	N/A	N/A	N/A	N/A	N/A	N/A	N/A	N/A	N/A	d__Bacteria;p__Proteobacteria;c__Gammaproteobacteria;o__Burkholderiales;f__Rhodocyclaceae;g__Dechloromonas;s__	Placement	taxonomic classification fully defined by topology	N/A	14.88	11	0.983797	N/A
bin.54	d__Bacteria;p__Proteobacteria;c__Gammaproteobacteria;o__Burkholderiales;f__Rhodocyclaceae;g__Dechloromonas;s__	N/A	N/A	N/A	N/A	N/A	GCA_002440665.1	d__Bacteria;p__Proteobacteria;c__Gammaproteobacteria;o__Burkholderiales;f__Rhodocyclaceae;g__Dechloromonas;s__Dechloromonas sp002440665	85.9	0.72	d__Bacteria;p__Proteobacteria;c__Gammaproteobacteria;o__Burkholderiales;f__Rhodocyclaceae;g__Dechloromonas;s__	Placement	taxonomic classification fully defined by topology	GCF_001551835.1, s__Dechloromonas denitrificans, 95.0, 82.9, 0.64; GCF_000519045.1, s__Dechloromonas agitata, 95.0, 82.42, 0.59; GCA_002842345.1, s__Dechloromonas sp002842345, 95.0, 82.39, 0.55; GCF_001956855.1, s__Dechloromonas hydrophilus_A, 95.0, 82.29, 0.55; GCA_002470165.1, s__Dechloromonas sp002470165, 95.0, 82.21, 0.53; GCA_002840765.1, s__Dechloromonas sp002840765, 95.0, 82.11, 0.61; GCA_…	83.19	11	0.965352	N/A
bin.52	d__Bacteria;p__Proteobacteria;c__Gammaproteobacteria;o__Burkholderiales;f__Rhodocyclaceae;g__;s__	N/A	N/A	N/A	N/A	N/A	N/A	N/A	N/A	N/A	d__Bacteria;p__Proteobacteria;c__Gammaproteobacteria;o__Burkholderiales;f__Rhodocyclaceae;g__;s__	Placement	taxonomic classification fully defined by topology	N/A	21.23	11	0.872023	N/A
bin.42	d__Bacteria;p__Proteobacteria;c__Gammaproteobacteria;o__Burkholderiales;f__Palsa-1005;g__UBA931;s__	N/A	N/A	N/A	N/A	N/A	N/A	N/A	N/A	N/A	d__Bacteria;p__Proteobacteria;c__Gammaproteobacteria;o__Burkholderiales;f__Palsa-1005;g__;s__	Placement	taxonomic novelty determined using RED	N/A	24.66	11	0.856363	N/A
bin.55	d__Bacteria;p__Proteobacteria;c__Gammaproteobacteria;o__Burkholderiales;f__Palsa-1005;g__PALSA-1003;s__	N/A	N/A	N/A	N/A	N/A	GCA_003153475.1	d__Bacteria;p__Proteobacteria;c__Gammaproteobacteria;o__Burkholderiales;f__Palsa-1005;g__PALSA-1003;s__PALSA-1003 sp003153475	77.19	0.29	d__Bacteria;p__Proteobacteria;c__Gammaproteobacteria;o__Burkholderiales;f__Palsa-1005;g__;s__	Placement	taxonomic novelty determined using RED	N/A	70.26	11	0.872458	N/A
bin.56	d__Bacteria;p__Proteobacteria;c__Alphaproteobacteria;o__Rhizobiales;f__Pleomorphomonadaceae;g__;s__	N/A	N/A	N/A	N/A	N/A	N/A	N/A	N/A	N/A	d__Bacteria;p__Proteobacteria;c__Alphaproteobacteria;o__Rhizobiales;f__;g__;s__	Placement	taxonomic novelty determined using RED	N/A	83.06	11	0.844831	Genome has more than 59.2% of markers with multiple hits
bin.23	d__Bacteria;p__Proteobacteria;c__Alphaproteobacteria;o__Rhodobacterales;f__Rhodobacteraceae;g__UBA1943;s__	N/A	N/A	N/A	N/A	N/A	GCA_002336845.1	d__Bacteria;p__Proteobacteria;c__Alphaproteobacteria;o__Rhodobacterales;f__Rhodobacteraceae;g__UBA1943;s__UBA1943 sp002336845	79.51	0.51	d__Bacteria;p__Proteobacteria;c__Alphaproteobacteria;o__Rhodobacterales;f__Rhodobacteraceae;g__;s__	Placement	taxonomic novelty determined using RED	N/A	98.71	11	0.96639	N/A
bin.53	d__Bacteria;p__Proteobacteria;c__Alphaproteobacteria;o__Acetobacterales;f__Acetobacteraceae;g__Ga0074136;s__	N/A	N/A	N/A	N/A	N/A	GCA_001464375.1	d__Bacteria;p__Proteobacteria;c__Alphaproteobacteria;o__Acetobacterales;f__Acetobacteraceae;g__Ga0074136;s__Ga0074136 sp001464375	82.01	0.68	d__Bacteria;p__Proteobacteria;c__Alphaproteobacteria;o__Acetobacterales;f__Acetobacteraceae;g__;s__	Placement	taxonomic novelty determined using RED	N/A	97.46	11	0.943508	N/A
bin.6	d__Bacteria;p__Proteobacteria;c__Alphaproteobacteria;o__Reyranellales;f__Reyranellaceae;g__;s__	N/A	N/A	N/A	N/A	N/A	N/A	N/A	N/A	N/A	d__Bacteria;p__Proteobacteria;c__Alphaproteobacteria;o__;f__;g__;s__	Placement	taxonomic novelty determined using RED	N/A	32.4	11	0.754073	N/A
bin.15	d__Bacteria;p__Proteobacteria;c__Alphaproteobacteria;o__Rhodospirillales_A;f__2-12-FULL-67-15;g__;s__	N/A	N/A	N/A	N/A	N/A	N/A	N/A	N/A	N/A	d__Bacteria;p__Proteobacteria;c__Alphaproteobacteria;o__Rhodospirillales_A;f__;g__;s__	Placement	taxonomic novelty determined using RED	N/A	39.86	11	0.776172	N/A
bin.30	d__Bacteria;p__Proteobacteria;c__Alphaproteobacteria;o__Rhodospirillales_A;f__2-12-FULL-67-15;g__;s__	N/A	N/A	N/A	N/A	N/A	GCA_001830475.1	d__Bacteria;p__Proteobacteria;c__Alphaproteobacteria;o__Rhodospirillales_A;f__2-12-FULL-67-15;g__2-12-FULL-67-15;s__2-12-FULL-67-15 sp001830475	76.35	0.14	d__Bacteria;p__Proteobacteria;c__Alphaproteobacteria;o__Rhodospirillales_A;f__;g__;s__	Placement	taxonomic novelty determined using RED	N/A	92.92	11	0.769464	N/A
